# Supplementary material for: 4-(Naphthalen-1-yl)pyridine
Source: Acta Crystallogr Sect E Struct Rep Online. 2013 Jun 8;69(Pt 7):o1033. doi: 10.1107/S1600536813014372 (PMC3952235; doi:10.1107/S1600536813014372)
Supplement: Supplementary file 1 [file e-69-o1033-sup1.cif]

##############################################################################
#                                                                            #
# This CIF contains the data in a paper accepted for publication in          #
# Acta Crystallographica Section E. It conforms to the requirements of       #
# Notes for Authors for Acta Crystallographica Section E, and has been       #
# peer reviewed under the auspices of the IUCr Commission on Journals.       #
#                                                                            #
# Full details of the Crystallographic Information File format               #
# are given in the paper "The Crystallographic Information File (CIF):       #
# a New Standard Archive File for Crystallography" by S. R. Hall, F. H.      #
# Allen and I. D. Brown [Acta Cryst. (1991), A47, 655-685].                  #
#                                                                            #
# The current version of the core CIF dictionary is obtainable from          #
# ftp://ftp.iucr.org/pub/cif_core.dic.                                       #
#                                                                            #
# Software is freely available for graphical display of the structure(s)     #
# in this CIF. For information consult the CIF software page                 #
# http://www.iucr.org/resources/cif/software.                                #
#                                                                            #
# This file may be used for bona fide research purposes within the           #
# scientific community so long as proper attribution is given to the journal # 
# article from which it was obtained.                                        #
#                                                                            #
##############################################################################
data_I
_audit_creation_method     SHELXL-97
_chemical_name_systematic
;
4-(Naphthalen-1-yl)pyridine
;
_chemical_name_common     ?
_chemical_formula_moiety     'C15 H11 N'
_chemical_formula_sum     'C15 H11 N'
_chemical_formula_iupac     'C15 H11 N'
_chemical_formula_weight     205.25
_chemical_melting_point     ?
_symmetry_cell_setting     monoclinic
_symmetry_space_group_name_H-M     'P 21/n'
_symmetry_space_group_name_Hall     '-P 2yn'
loop_
    _symmetry_equiv_pos_as_xyz
    'x, y, z'
    '-x+1/2, y+1/2, -z+1/2'
    '-x, -y, -z'
    'x-1/2, -y-1/2, z-1/2'
_cell_length_a     6.8487(2)
_cell_length_b     7.4436(2)
_cell_length_c     21.8378(5)
_cell_angle_alpha     90.00
_cell_angle_beta     91.8330(10)
_cell_angle_gamma     90.00
_cell_volume     1112.70(5)
_cell_formula_units_Z     4
_cell_measurement_reflns_used     7291
_cell_measurement_theta_min     2.89
_cell_measurement_theta_max     32.18
_cell_measurement_temperature     193(2)
_exptl_crystal_description     irregular
_exptl_crystal_colour     colourless
_exptl_crystal_size_max     0.53
_exptl_crystal_size_mid     0.43
_exptl_crystal_size_min     0.43
_exptl_crystal_density_diffrn     1.225
_exptl_crystal_density_meas     ?
_exptl_crystal_density_method     'not measured'
_exptl_crystal_F_000     432
_exptl_absorpt_coefficient_mu     0.072
_exptl_absorpt_correction_type     none
_exptl_absorpt_process_details     ?
_exptl_absorpt_correction_T_min     ?
_exptl_absorpt_correction_T_max     ?
_exptl_special_details     ?
_diffrn_ambient_temperature     193(2)
_diffrn_radiation_type     MoK\a
_diffrn_radiation_wavelength     0.71073
_diffrn_radiation_source     'fine-focus sealed tube'
_diffrn_radiation_monochromator     graphite
_diffrn_measurement_device_type     'Bruker X8 APEX CCD'
_diffrn_measurement_method     '\f and \w scans'
_diffrn_detector_area_resol_mean     ?
_diffrn_reflns_number     14800
_diffrn_reflns_av_R_equivalents     0.0186
_diffrn_reflns_av_sigmaI/netI     0.0135
_diffrn_reflns_theta_min     1.87
_diffrn_reflns_theta_max     28.55
_diffrn_reflns_theta_full     28.55
_diffrn_measured_fraction_theta_max     0.999
_diffrn_measured_fraction_theta_full     0.999
_diffrn_reflns_limit_h_min     -7
_diffrn_reflns_limit_h_max     9
_diffrn_reflns_limit_k_min     -10
_diffrn_reflns_limit_k_max     9
_diffrn_reflns_limit_l_min     -29
_diffrn_reflns_limit_l_max     28
_diffrn_standards_number     ?
_diffrn_standards_interval_count     ?
_diffrn_standards_interval_time     ?
_refine_special_details
;
Refinement of <i>F</i>^2^ against ALL reflections. The weighted <i>R</i>-factor
<i>wR</i> and goodness of fit <i>S</i> are based on <i>F</i>^2^, conventional
<i>R</i>-factors <i>R</i> are based on <i>F</i>, with <i>F</i> set to zero for
negative <i>F</i>^2^. The threshold expression of <i>F</i>^2^ >
\s(<i>F</i>^2^) is used only for calculating <i>R</i>-factors(gt) <i>etc</i>.
and is not relevant to the choice of reflections for refinement.
<i>R</i>-factors based on <i>F</i>^2^ are statistically about twice as large
as those based on <i>F</i>, and <i>R</i>-factors based on ALL data will be
even larger.
;
_reflns_number_total     2831
_reflns_number_gt     2302
_reflns_threshold_expression     I>2\s(I)
_refine_ls_structure_factor_coef     Fsqd
_refine_ls_matrix_type     full
_refine_ls_R_factor_all     0.0579
_refine_ls_R_factor_gt     0.0468
_refine_ls_wR_factor_gt     0.1323
_refine_ls_wR_factor_ref     0.1469
_refine_ls_goodness_of_fit_ref     1.050
_refine_ls_restrained_S_all     1.050
_refine_ls_number_reflns     2831
_refine_ls_number_parameters     145
_refine_ls_number_restraints     0
_refine_ls_hydrogen_treatment     constr
_refine_ls_weighting_scheme     calc
_refine_ls_weighting_details
         'calc w=1/[\s^2^(Fo^2^)+(0.0714P)^2^+0.2598P] where P=(Fo^2^+2Fc^2^)/3'
_atom_sites_solution_hydrogens     geom
_atom_sites_solution_primary     direct
_atom_sites_solution_secondary     difmap
_refine_ls_shift/su_max     0.000
_refine_ls_shift/su_mean     0.000
_refine_diff_density_max     0.245
_refine_diff_density_min     -0.177
_refine_ls_extinction_method     none
_refine_ls_extinction_coef     ?
loop_
    _atom_type_symbol
    _atom_type_description
    _atom_type_scat_dispersion_real
    _atom_type_scat_dispersion_imag
    _atom_type_scat_source
    'C' 'C' 0.0033 0.0016
                         'International Tables Vol C Tables 4.2.6.8 and 6.1.1.4'
    'H' 'H' 0.0000 0.0000
                         'International Tables Vol C Tables 4.2.6.8 and 6.1.1.4'
    'N' 'N' 0.0061 0.0033
                         'International Tables Vol C Tables 4.2.6.8 and 6.1.1.4'
_computing_data_collection     'SMART (Bruker, 2007)'
_computing_cell_refinement     'SAINT-NT (Bruker, 2007)'
_computing_data_reduction     'SAINT-NT (Bruker, 2007)'
_computing_structure_solution     'SHELXS97 (Sheldrick, 2008)'
_computing_structure_refinement     'SHELXL97 (Sheldrick, 2008)'
_computing_molecular_graphics     'ORTEP-3 (Farrugia, 2012)'
_computing_publication_material     'SHELXTL (Sheldrick, 2008)'
loop_
    _atom_site_type_symbol
    _atom_site_label
    _atom_site_fract_x
    _atom_site_fract_y
    _atom_site_fract_z
    _atom_site_U_iso_or_equiv
    _atom_site_adp_type
    _atom_site_calc_flag
    _atom_site_refinement_flags
    _atom_site_occupancy
    _atom_site_symmetry_multiplicity
    _atom_site_disorder_assembly
    _atom_site_disorder_group
    C C1 0.12887(17) 0.13749(16) 0.10279(5) 0.0377(3) Uani d . 1 1 . .
    C C2 0.2963(2) 0.1121(2) 0.07098(6) 0.0502(3) Uani d . 1 1 . .
    H H2 0.3218 0.1859 0.0378 0.060 Uiso calc R 1 1 . .
    C C3 0.4299(2) -0.0245(2) 0.08800(7) 0.0568(4) Uani d . 1 1 . .
    H H3 0.5416 -0.0412 0.0656 0.068 Uiso calc R 1 1 . .
    C C4 0.3968(2) -0.13166(19) 0.13686(7) 0.0517(3) Uani d . 1 1 . .
    H H4 0.4867 -0.2206 0.1477 0.062 Uiso calc R 1 1 . .
    C C5 0.22727(18) -0.10975(16) 0.17143(6) 0.0405(3) Uani d . 1 1 . .
    C C6 0.1913(2) -0.21677(19) 0.22348(7) 0.0521(3) Uani d . 1 1 . .
    H H6 0.2814 -0.3045 0.2354 0.063 Uiso calc R 1 1 . .
    C C7 0.0282(2) -0.1939(2) 0.25625(7) 0.0587(4) Uani d . 1 1 . .
    H H7 0.0089 -0.2637 0.2908 0.070 Uiso calc R 1 1 . .
    C C8 -0.1115(2) -0.0647(2) 0.23796(7) 0.0552(4) Uani d . 1 1 . .
    H H8 -0.2247 -0.0516 0.2600 0.066 Uiso calc R 1 1 . .
    C C9 -0.08234(18) 0.04175(17) 0.18808(6) 0.0433(3) Uani d . 1 1 . .
    H H9 -0.1765 0.1262 0.1764 0.052 Uiso calc R 1 1 . .
    C C10 0.08913(16) 0.02542(15) 0.15386(5) 0.0356(3) Uani d . 1 1 . .
    C C11 -0.00895(17) 0.28518(16) 0.08512(5) 0.0383(3) Uani d . 1 1 . .
    C C12 -0.1289(2) 0.27550(19) 0.03312(6) 0.0519(3) Uani d . 1 1 . .
    H H12 -0.1247 0.1757 0.0076 0.062 Uiso calc R 1 1 . .
    C C13 -0.2554(2) 0.4160(2) 0.01943(7) 0.0603(4) Uani d . 1 1 . .
    H H13 -0.3365 0.4058 -0.0154 0.072 Uiso calc R 1 1 . .
    C C14 -0.1506(2) 0.5733(2) 0.10206(8) 0.0595(4) Uani d . 1 1 . .
    H H14 -0.1552 0.6763 0.1261 0.071 Uiso calc R 1 1 . .
    C C15 -0.0213(2) 0.43915(19) 0.11996(7) 0.0537(4) Uani d . 1 1 . .
    H H15 0.0569 0.4526 0.1553 0.064 Uiso calc R 1 1 . .
    N N1 -0.26865(18) 0.56431(17) 0.05271(6) 0.0572(3) Uani d . 1 1 . .
loop_
    _atom_site_aniso_label
    _atom_site_aniso_U_11
    _atom_site_aniso_U_22
    _atom_site_aniso_U_33
    _atom_site_aniso_U_12
    _atom_site_aniso_U_13
    _atom_site_aniso_U_23
    C1 0.0399(6) 0.0367(6) 0.0362(5) 0.0064(4) -0.0017(4) -0.0047(4)
    C2 0.0521(8) 0.0563(8) 0.0428(6) 0.0127(6) 0.0091(6) 0.0022(6)
    C3 0.0486(8) 0.0686(9) 0.0540(8) 0.0212(7) 0.0123(6) -0.0027(7)
    C4 0.0460(7) 0.0516(8) 0.0571(8) 0.0194(6) -0.0029(6) -0.0033(6)
    C5 0.0402(6) 0.0373(6) 0.0435(6) 0.0048(5) -0.0073(5) -0.0031(5)
    C6 0.0531(8) 0.0455(7) 0.0569(8) 0.0037(6) -0.0104(6) 0.0099(6)
    C7 0.0618(9) 0.0573(9) 0.0568(8) -0.0067(7) -0.0005(7) 0.0170(7)
    C8 0.0471(8) 0.0601(8) 0.0589(8) -0.0050(6) 0.0105(6) 0.0056(7)
    C9 0.0369(6) 0.0428(6) 0.0504(7) 0.0027(5) 0.0015(5) -0.0007(5)
    C10 0.0350(6) 0.0331(5) 0.0383(6) 0.0021(4) -0.0043(4) -0.0050(4)
    C11 0.0381(6) 0.0386(6) 0.0383(6) 0.0045(5) 0.0027(4) 0.0011(4)
    C12 0.0523(8) 0.0491(7) 0.0536(7) 0.0098(6) -0.0100(6) -0.0085(6)
    C13 0.0536(8) 0.0660(9) 0.0603(8) 0.0133(7) -0.0156(7) 0.0007(7)
    C14 0.0652(9) 0.0452(7) 0.0681(9) 0.0169(7) -0.0011(7) -0.0076(7)
    C15 0.0608(9) 0.0479(7) 0.0516(7) 0.0134(6) -0.0114(6) -0.0087(6)
    N1 0.0518(7) 0.0529(7) 0.0669(8) 0.0175(5) -0.0010(6) 0.0064(6)
_geom_special_details
;
All e.s.d.'s (except the e.s.d. in the dihedral angle between two l.s. planes)
are estimated using the full covariance matrix. The cell e.s.d.'s are taken
into account individually in the estimation of e.s.d.'s in distances, angles
and torsion angles; correlations between e.s.d.'s in cell parameters are only
used when they are defined by crystal symmetry. An approximate (isotropic)
treatment of cell e.s.d.'s is used for estimating e.s.d.'s involving l.s.
planes.
;
loop_
    _geom_bond_atom_site_label_1
    _geom_bond_atom_site_label_2
    _geom_bond_site_symmetry_2
    _geom_bond_distance
    _geom_bond_publ_flag
    C1 C2 . 1.3723(17) ?
    C1 C10 . 1.4259(17) ?
    C1 C11 . 1.4916(16) ?
    C2 C3 . 1.4098(19) ?
    C2 H2 . 0.9300 ?
    C3 C4 . 1.357(2) ?
    C3 H3 . 0.9300 ?
    C4 C5 . 1.4144(19) ?
    C4 H4 . 0.9300 ?
    C5 C6 . 1.4161(19) ?
    C5 C10 . 1.4252(16) ?
    C6 C7 . 1.356(2) ?
    C6 H6 . 0.9300 ?
    C7 C8 . 1.405(2) ?
    C7 H7 . 0.9300 ?
    C8 C9 . 1.367(2) ?
    C8 H8 . 0.9300 ?
    C9 C10 . 1.4172(17) ?
    C9 H9 . 0.9300 ?
    C11 C15 . 1.3797(18) ?
    C11 C12 . 1.3823(17) ?
    C12 C13 . 1.3849(19) ?
    C12 H12 . 0.9300 ?
    C13 N1 . 1.326(2) ?
    C13 H13 . 0.9300 ?
    C14 N1 . 1.328(2) ?
    C14 C15 . 1.3828(19) ?
    C14 H14 . 0.9300 ?
    C15 H15 . 0.9300 ?
loop_
    _geom_angle_atom_site_label_1
    _geom_angle_atom_site_label_2
    _geom_angle_atom_site_label_3
    _geom_angle_site_symmetry_1
    _geom_angle_site_symmetry_3
    _geom_angle
    _geom_angle_publ_flag
    C2 C1 C10 . . 119.92(11) ?
    C2 C1 C11 . . 120.16(11) ?
    C10 C1 C11 . . 119.90(10) ?
    C1 C2 C3 . . 120.78(13) ?
    C1 C2 H2 . . 119.6 ?
    C3 C2 H2 . . 119.6 ?
    C4 C3 C2 . . 120.51(13) ?
    C4 C3 H3 . . 119.7 ?
    C2 C3 H3 . . 119.7 ?
    C3 C4 C5 . . 120.82(12) ?
    C3 C4 H4 . . 119.6 ?
    C5 C4 H4 . . 119.6 ?
    C4 C5 C6 . . 122.03(12) ?
    C4 C5 C10 . . 119.14(11) ?
    C6 C5 C10 . . 118.83(12) ?
    C7 C6 C5 . . 121.34(13) ?
    C7 C6 H6 . . 119.3 ?
    C5 C6 H6 . . 119.3 ?
    C6 C7 C8 . . 120.05(13) ?
    C6 C7 H7 . . 120.0 ?
    C8 C7 H7 . . 120.0 ?
    C9 C8 C7 . . 120.51(13) ?
    C9 C8 H8 . . 119.7 ?
    C7 C8 H8 . . 119.7 ?
    C8 C9 C10 . . 121.00(12) ?
    C8 C9 H9 . . 119.5 ?
    C10 C9 H9 . . 119.5 ?
    C9 C10 C5 . . 118.21(11) ?
    C9 C10 C1 . . 122.98(10) ?
    C5 C10 C1 . . 118.81(11) ?
    C15 C11 C12 . . 116.81(12) ?
    C15 C11 C1 . . 121.27(11) ?
    C12 C11 C1 . . 121.92(11) ?
    C11 C12 C13 . . 119.29(13) ?
    C11 C12 H12 . . 120.4 ?
    C13 C12 H12 . . 120.4 ?
    N1 C13 C12 . . 124.30(14) ?
    N1 C13 H13 . . 117.8 ?
    C12 C13 H13 . . 117.8 ?
    N1 C14 C15 . . 124.12(14) ?
    N1 C14 H14 . . 117.9 ?
    C15 C14 H14 . . 117.9 ?
    C11 C15 C14 . . 119.60(13) ?
    C11 C15 H15 . . 120.2 ?
    C14 C15 H15 . . 120.2 ?
    C13 N1 C14 . . 115.86(12) ?
loop_
    _geom_torsion_atom_site_label_1
    _geom_torsion_atom_site_label_2
    _geom_torsion_atom_site_label_3
    _geom_torsion_atom_site_label_4
    _geom_torsion_site_symmetry_1
    _geom_torsion_site_symmetry_2
    _geom_torsion_site_symmetry_3
    _geom_torsion_site_symmetry_4
    _geom_torsion
    _geom_torsion_publ_flag
    C10 C1 C2 C3 . . . . 0.3(2) ?
    C11 C1 C2 C3 . . . . 178.62(13) ?
    C1 C2 C3 C4 . . . . -1.1(2) ?
    C2 C3 C4 C5 . . . . 0.5(2) ?
    C3 C4 C5 C6 . . . . -178.45(14) ?
    C3 C4 C5 C10 . . . . 0.8(2) ?
    C4 C5 C6 C7 . . . . 179.85(14) ?
    C10 C5 C6 C7 . . . . 0.6(2) ?
    C5 C6 C7 C8 . . . . 1.5(2) ?
    C6 C7 C8 C9 . . . . -1.6(2) ?
    C7 C8 C9 C10 . . . . -0.3(2) ?
    C8 C9 C10 C5 . . . . 2.34(18) ?
    C8 C9 C10 C1 . . . . -177.84(12) ?
    C4 C5 C10 C9 . . . . 178.26(11) ?
    C6 C5 C10 C9 . . . . -2.44(17) ?
    C4 C5 C10 C1 . . . . -1.57(17) ?
    C6 C5 C10 C1 . . . . 177.74(11) ?
    C2 C1 C10 C9 . . . . -178.79(12) ?
    C11 C1 C10 C9 . . . . 2.86(17) ?
    C2 C1 C10 C5 . . . . 1.02(17) ?
    C11 C1 C10 C5 . . . . -177.32(10) ?
    C2 C1 C11 C15 . . . . -105.67(15) ?
    C10 C1 C11 C15 . . . . 72.68(16) ?
    C2 C1 C11 C12 . . . . 73.83(17) ?
    C10 C1 C11 C12 . . . . -107.83(14) ?
    C15 C11 C12 C13 . . . . -1.2(2) ?
    C1 C11 C12 C13 . . . . 179.30(13) ?
    C11 C12 C13 N1 . . . . 1.1(3) ?
    C12 C11 C15 C14 . . . . 0.4(2) ?
    C1 C11 C15 C14 . . . . 179.90(13) ?
    N1 C14 C15 C11 . . . . 0.6(3) ?
    C12 C13 N1 C14 . . . . -0.1(2) ?
    C15 C14 N1 C13 . . . . -0.8(2) ?
loop_
    _geom_hbond_atom_site_label_D
    _geom_hbond_atom_site_label_H
    _geom_hbond_atom_site_label_A
    _geom_hbond_site_symmetry_A
    _geom_hbond_distance_DH
    _geom_hbond_distance_HA
    _geom_hbond_distance_DA
    _geom_hbond_angle_DHA
    C6 H6 Cg1 2_545 0.93 2.69 3.577(2) 161
    C14 H14 Cg1 1_565 0.93 2.84 3.648(2) 146
_iucr_refine_instructions_details
;
TITL ANVE_1_0m in P2(1)/n
CELL 0.71073   6.8487   7.4436  21.8378  90.000  91.833  90.000
ZERR    4.00   0.0002   0.0002   0.0005   0.000   0.001   0.000
LATT 1
SYMM 0.5-X, 0.5+Y, 0.5-Z
SFAC C  H  N
UNIT 60  44  4
L.S. 6
ACTA
BOND
FMAP 2
PLAN 20
WPDB
CONF
WGHT   0.100000   0.130100
FVAR 1.048770
TEMP 193
C1     1   0.128738   0.137706   0.102805  11.000000   0.037250 =
            0.034990   0.034290  -0.004010  -0.001300   0.006840
C2     1   0.296385   0.112306   0.070891  11.000000   0.049920 =
            0.053850   0.040900   0.002640   0.009700   0.013860
AFIX 43
H2     2   0.321976   0.186081   0.037727  11.000000  -1.200000
AFIX 0
C3     1   0.429933  -0.024440   0.087918  11.000000   0.046970 =
            0.066320   0.051770  -0.002260   0.012550   0.021150
AFIX 43
H3     2   0.541580  -0.041336   0.065465  11.000000  -1.200000
AFIX 0
C4     1   0.396791  -0.131874   0.136930  11.000000   0.043650 =
            0.049190   0.054740  -0.002350  -0.001670   0.018970
AFIX 43
H4     2   0.486602  -0.220893   0.147851  11.000000  -1.200000
AFIX 0
C5     1   0.227194  -0.109562   0.171431  11.000000   0.037150 =
            0.035470   0.041550  -0.002250  -0.006400   0.005340
C6     1   0.191492  -0.217039   0.223496  11.000000   0.050410 =
            0.044130   0.054500   0.009770  -0.009370   0.003680
AFIX 43
H6     2   0.281546  -0.304851   0.235395  11.000000  -1.200000
AFIX 0
C7     1   0.028265  -0.194120   0.256298  11.000000   0.059540 =
            0.056400   0.054480   0.016750  -0.000380  -0.006610
AFIX 43
H7     2   0.008930  -0.263982   0.290886  11.000000  -1.200000
AFIX 0
C8     1  -0.111446  -0.065041   0.238066  11.000000   0.045260 =
            0.057940   0.056530   0.007040   0.010890  -0.004570
AFIX 43
H8     2  -0.224599  -0.052035   0.260082  11.000000  -1.200000
AFIX 0
C9     1  -0.082321   0.041964   0.188058  11.000000   0.034040 =
            0.041450   0.047940   0.000120   0.002320   0.002950
AFIX 43
H9     2  -0.176284   0.126603   0.176447  11.000000  -1.200000
AFIX 0
C10    1   0.089086   0.025226   0.153854  11.000000   0.032420 =
            0.031360   0.036190  -0.004360  -0.003430   0.002740
C11    1  -0.008747   0.285087   0.085117  11.000000   0.035950 =
            0.036180   0.036030   0.001030   0.002260   0.005070
C12    1  -0.128941   0.275369   0.033099  11.000000   0.049620 =
            0.046940   0.051330  -0.008230  -0.010330   0.010190
AFIX 43
H12    2  -0.124829   0.175450   0.007606  11.000000  -1.200000
AFIX 0
C13    1  -0.255637   0.416055   0.019327  11.000000   0.050640 =
            0.063190   0.057650   0.001320  -0.014380   0.014590
AFIX 43
H13    2  -0.336533   0.405869  -0.015523  11.000000  -1.200000
AFIX 0
C14    1  -0.150901   0.573414   0.102086  11.000000   0.061240 =
            0.042900   0.066020  -0.006730  -0.001810   0.017220
AFIX 43
H14    2  -0.155684   0.676378   0.126113  11.000000  -1.200000
AFIX 0
C15    1  -0.021325   0.439135   0.120004  11.000000   0.059260 =
            0.044590   0.049080  -0.008990  -0.011600   0.014300
AFIX 43
H15    2   0.056778   0.452620   0.155330  11.000000  -1.200000
AFIX 0
N1     3  -0.268788   0.564206   0.052689  11.000000   0.049730 =
            0.050670   0.065110   0.006190  -0.001080   0.018120
HKLF 4
END
;
data_global
_journal_date_recd_electronic     2013-04-17
_journal_date_accepted     2013-05-24
_journal_name_full     'Acta Crystallographica, Section E'
_journal_year     2013
_journal_volume     69
_journal_issue      7
_journal_page_first     o1033
_journal_page_last     o1033
_journal_paper_category     QO
_journal_paper_doi     10.1107/S1600536813014372
_journal_coeditor_code     FJ2629
_publ_contact_author_name     'Prof. Dr. Edwin Weber'
_publ_contact_author_address
; Institut f\"ur Organische Chemie
  TU Bergakademie Freiberg
  Leipziger Strasse 29
  D-09596 Freiberg/Sachsen
  Germany
;
_publ_contact_author_email     Edwin.Weber@chemie.tu-freiberg.de
_publ_contact_author_fax     '49(03731) 393170'
_publ_contact_author_phone     '49(03731) 392386'
_publ_section_title
;
4-(Naphthalen-1-yl)pyridine
;
loop_
    _publ_author_name
    _publ_author_address
    'Vetter, Antje'
; Institut f\"ur Organische Chemie
  TU Bergakademie Freiberg
  Leipziger Strasse 29
  D-09596 Freiberg/Sachsen
  Germany
;
    'Seichter, Wilhelm'
; Institut f\"ur Organische Chemie
  TU Bergakademie Freiberg
  Leipziger Strasse 29
  D-09596 Freiberg/Sachsen
  Germany
;
    'Weber, Edwin'
; Institut f\"ur Organische Chemie
  TU Bergakademie Freiberg
  Leipziger Strasse 29
  D-09596 Freiberg/Sachsen
  Germany
;
