# Supplementary material for: 4-(Naphthalen-1-yl)pyridine
Source: Acta Crystallogr Sect E Struct Rep Online. 2013 Jun 8;69(Pt 7):o1033. doi: 10.1107/S1600536813014372 (PMC3952235; doi:10.1107/S1600536813014372)
Supplement: Supplementary file 2 [file e-69-o1033-Isup2.hkl]

# 
# h,k,l, Fc-squared, Fo-squared, sigma(Fo-squared) and status flag 
# 
data_I
_shelx_title ' ANVE_1_0m in P2(1)/n' 
_shelx_refln_list_code          4 
_shelx_F_calc_maximum       94.56 
_exptl_crystal_F_000       432.00 
_reflns_d_resolution_high  0.7436 
 
loop_ 
 _symmetry_equiv_pos_as_xyz 
 'x, y, z' 
 '-x+1/2, y+1/2, -z+1/2' 
 '-x, -y, -z' 
 'x-1/2, -y-1/2, z-1/2' 
 
_cell_length_a     6.8487 
_cell_length_b     7.4436 
_cell_length_c    21.8378 
_cell_angle_alpha  90.000 
_cell_angle_beta   91.833 
_cell_angle_gamma  90.000 
 
_shelx_F_squared_multiplier     1.000 
 
loop_ 
 _refln_index_h 
 _refln_index_k 
 _refln_index_l 
 _refln_F_squared_calc 
 _refln_F_squared_meas 
 _refln_F_squared_sigma 
 _refln_observed_status 
   2   0   0       20.23       20.70      0.31 o 
   4   0   0        2.03        1.55      0.18 o 
   6   0   0      114.06      111.82      2.09 o 
   8   0   0       38.68       38.11      1.75 o 
   1   1   0        3.57        0.75      0.05 o 
   2   1   0       48.25       44.00      0.60 o 
   3   1   0      358.97      384.05      3.75 o 
   4   1   0       83.93      100.09      1.27 o 
   5   1   0       78.71       74.85      0.84 o 
   6   1   0      225.59      220.42      2.50 o 
   7   1   0       34.17       31.36      1.24 o 
   8   1   0        2.23        2.07      0.96 o 
   9   1   0       13.06       18.35      1.16 o 
   0   2   0     1674.99     1695.64     13.59 o 
   1   2   0       50.87       59.56      0.52 o 
   2   2   0       29.03       28.30      0.36 o 
   3   2   0        3.94        6.66      0.21 o 
   4   2   0       10.73       13.07      0.37 o 
   5   2   0       32.90       27.85      0.44 o 
   6   2   0      354.33      348.72      3.31 o 
   7   2   0        0.30        0.31      0.47 o 
   8   2   0        7.32        5.85      0.58 o 
   9   2   0        3.20        3.79      0.65 o 
   1   3   0       19.31       14.85      0.42 o 
   2   3   0     1289.27     1404.00      8.07 o 
   3   3   0       21.65       13.76      0.23 o 
   4   3   0       30.68       32.69      0.44 o 
   5   3   0      101.08       91.98      1.27 o 
   6   3   0      164.21      156.95      2.89 o 
   7   3   0        2.90        3.80      0.36 o 
   8   3   0        3.91        5.21      1.13 o 
   0   4   0        2.29        2.06      0.28 o 
   1   4   0       19.20       18.84      0.34 o 
   2   4   0      668.54      743.90      4.61 o 
   3   4   0        1.41        0.56      0.11 o 
   4   4   0        0.00        0.01      0.14 o 
   5   4   0        4.93        3.69      0.28 o 
   6   4   0        7.23        6.65      0.61 o 
   7   4   0        3.11        1.63      0.41 o 
   8   4   0       13.96       15.24      1.58 o 
   1   5   0        6.80        7.09      0.27 o 
   2   5   0       32.42       28.32      0.37 o 
   3   5   0       13.89       11.88      0.30 o 
   4   5   0        0.11       -0.28      0.19 o 
   5   5   0        0.68        0.76      0.30 o 
   6   5   0        0.02       -0.09      0.31 o 
   7   5   0        8.88       10.46      0.99 o 
   0   6   0      245.02      240.74      2.70 o 
   1   6   0       25.20       26.99      0.41 o 
   2   6   0      127.05      126.08      1.08 o 
   3   6   0       10.90        9.79      0.40 o 
   4   6   0       38.30       33.62      0.59 o 
   5   6   0        0.41       -0.23      0.38 o 
   6   6   0        1.44        1.16      0.67 o 
   7   6   0       15.02       19.58      0.89 o 
   1   7   0       30.03       29.11      0.54 o 
   2   7   0        5.81        5.51      0.31 o 
   3   7   0        3.81        3.68      0.36 o 
   4   7   0       10.85        7.43      0.37 o 
   5   7   0        0.09       -0.44      0.29 o 
   6   7   0        0.46        0.54      0.53 o 
   0   8   0        9.38        7.92      0.70 o 
   1   8   0        2.37        1.67      0.53 o 
   2   8   0        5.90        7.06      0.47 o 
   3   8   0        3.62        3.82      0.41 o 
   4   8   0       15.78       17.28      0.69 o 
   5   8   0        1.38        2.60      0.42 o 
   1   9   0        7.31        7.07      0.58 o 
   2   9   0       10.73        8.61      0.52 o 
   3   9   0        1.72        1.29      0.43 o 
   4   9   0        8.77       12.24      0.73 o 
   0  10   0        0.08       -0.55      0.64 o 
  -9   0   1        0.02        0.71      0.83 o 
  -7   0   1      145.33      147.05      2.70 o 
  -5   0   1        0.03       -0.23      0.18 o 
  -3   0   1       15.71       13.00      0.28 o 
  -1   0   1     6602.29     6054.90    111.72 o 
   1   0   1      397.24      367.40      3.54 o 
   3   0   1       24.98       27.15      0.45 o 
   5   0   1       99.99       90.21      1.36 o 
   7   0   1      105.03      105.19      2.20 o 
   9   0   1       11.45       13.52      1.26 o 
  -9   1   1        2.71        2.17      0.61 o 
  -8   1   1        0.89        1.00      0.50 o 
  -7   1   1        4.16        3.95      0.49 o 
  -6   1   1       18.65       16.40      0.81 o 
  -5   1   1       58.32       59.09      0.70 o 
  -4   1   1      822.43      882.32      8.28 o 
  -3   1   1      352.55      334.37      3.29 o 
  -2   1   1      145.83      129.19      1.49 o 
  -1   1   1      111.53      117.10      0.86 o 
   0   1   1       43.79       47.00      0.48 o 
   1   1   1       10.86        7.38      0.20 o 
   2   1   1     1064.65     1025.82      7.36 o 
   3   1   1        0.24        0.27      0.17 o 
   4   1   1      160.07      163.73      1.47 o 
   5   1   1      219.07      215.62      1.93 o 
   6   1   1       77.66       77.16      1.44 o 
   7   1   1       23.81       21.83      1.41 o 
   8   1   1       54.35       52.70      1.45 o 
   9   1   1        0.00        1.11      0.58 o 
  -9   2   1        2.30        2.08      0.59 o 
  -8   2   1        4.52        5.06      0.55 o 
  -7   2   1        7.78        6.51      0.65 o 
  -6   2   1       62.39       60.95      1.25 o 
  -5   2   1        7.48        8.92      0.36 o 
  -4   2   1      611.90      630.11      4.97 o 
  -3   2   1       13.35       13.60      0.28 o 
  -2   2   1      392.90      410.62      3.16 o 
  -1   2   1     1609.80     1553.27     10.01 o 
   0   2   1      836.50      844.74      5.54 o 
   1   2   1      249.72      240.46      1.53 o 
   2   2   1       48.96       37.37      0.31 o 
   3   2   1        5.29        5.43      0.19 o 
   4   2   1       19.22       16.74      0.43 o 
   5   2   1       35.03       30.14      0.38 o 
   6   2   1       29.46       32.92      0.72 o 
   7   2   1        1.67        1.71      0.37 o 
   8   2   1        2.71        3.30      1.12 o 
   9   2   1        0.56        0.62      0.59 o 
  -8   3   1        4.00        3.36      1.01 o 
  -7   3   1       18.78       18.99      1.50 o 
  -6   3   1       53.37       51.46      1.41 o 
  -5   3   1       27.56       26.13      1.22 o 
  -4   3   1        0.00        0.13      0.17 o 
  -3   3   1       53.45       49.95      0.46 o 
  -2   3   1       93.22       93.21      0.77 o 
  -1   3   1        1.10        0.31      0.09 o 
   0   3   1       36.10       32.70      0.28 o 
   1   3   1     1269.99     1322.54      8.47 o 
   2   3   1     1082.48     1219.15      7.02 o 
   3   3   1       65.86       73.73      0.63 o 
   4   3   1        0.00       -0.16      0.11 o 
   5   3   1      154.82      148.68      1.40 o 
   6   3   1        0.20        0.12      0.24 o 
   7   3   1        5.47        5.51      0.43 o 
   8   3   1        0.47        0.09      0.43 o 
  -8   4   1        0.08       -0.32      0.93 o 
  -7   4   1        8.90        8.32      0.57 o 
  -6   4   1        7.30        7.79      0.35 o 
  -5   4   1        6.95        6.10      0.31 o 
  -4   4   1        2.67        2.38      0.16 o 
  -3   4   1        0.62        1.28      0.11 o 
  -2   4   1       55.81       60.91      0.59 o 
  -1   4   1        0.31       -0.23      0.15 o 
   0   4   1      230.76      240.91      1.59 o 
   1   4   1      239.50      285.00      1.87 o 
   2   4   1        7.73        6.22      0.19 o 
   3   4   1       13.48       14.17      0.25 o 
   4   4   1       18.39       20.61      0.36 o 
   5   4   1        0.22        0.05      0.23 o 
   6   4   1       27.62       24.32      0.57 o 
   7   4   1       10.78       15.67      0.78 o 
   8   4   1       12.75       12.58      0.79 o 
  -7   5   1        8.88        8.59      0.74 o 
  -6   5   1        6.75        5.55      0.41 o 
  -5   5   1        1.70        1.88      0.32 o 
  -4   5   1        2.99        2.74      0.24 o 
  -3   5   1      289.89      289.22      2.09 o 
  -2   5   1       13.16       18.11      0.34 o 
  -1   5   1       45.42       46.58      0.48 o 
   0   5   1        0.22        0.82      0.14 o 
   1   5   1       31.92       37.13      0.42 o 
   2   5   1       78.51       80.23      0.67 o 
   3   5   1       21.90       27.98      0.42 o 
   4   5   1        0.29        0.00      0.20 o 
   5   5   1        7.25        7.45      0.42 o 
   6   5   1       25.01       25.64      0.65 o 
   7   5   1       30.71       32.03      0.95 o 
  -7   6   1        8.00        7.91      0.76 o 
  -6   6   1      141.76      152.58      3.16 o 
  -5   6   1        0.52        0.15      0.39 o 
  -4   6   1        2.07        1.24      0.23 o 
  -3   6   1       67.86       65.48      0.76 o 
  -2   6   1       49.65       42.95      0.54 o 
  -1   6   1        0.00       -0.21      0.14 o 
   0   6   1       22.25       21.17      0.46 o 
   1   6   1      108.16      108.92      1.00 o 
   2   6   1        1.78        1.58      0.19 o 
   3   6   1       90.96       85.39      0.82 o 
   4   6   1       20.57       18.36      0.46 o 
   5   6   1        0.03       -0.06      0.31 o 
   6   6   1        7.59        6.31      0.59 o 
   7   6   1        3.12        4.99      0.87 o 
  -6   7   1        4.77        5.10      0.64 o 
  -5   7   1        1.49        0.74      0.32 o 
  -4   7   1        2.20        2.73      0.28 o 
  -3   7   1        0.27       -0.35      0.29 o 
  -2   7   1        1.00        1.02      0.25 o 
  -1   7   1        1.99        1.15      0.24 o 
   0   7   1      437.19      432.56      4.56 o 
   1   7   1       44.75       47.95      0.69 o 
   2   7   1        2.71        3.06      0.27 o 
   3   7   1       14.93       11.47      0.48 o 
   4   7   1        2.79        0.57      0.32 o 
   5   7   1        0.00       -0.44      0.29 o 
   6   7   1        9.07       10.96      0.75 o 
  -5   8   1        0.41        0.36      0.37 o 
  -4   8   1        3.86        5.94      0.49 o 
  -3   8   1        0.95       -0.11      0.33 o 
  -2   8   1        6.92        8.02      0.49 o 
  -1   8   1       19.80       17.55      0.53 o 
   0   8   1       86.74       85.18      1.15 o 
   1   8   1       99.09      100.75      1.62 o 
   2   8   1       13.24       13.56      0.99 o 
   3   8   1       22.55       23.50      0.70 o 
   4   8   1        2.41        2.13      0.42 o 
   5   8   1        2.12        3.49      0.44 o 
  -4   9   1        3.50        5.83      0.59 o 
  -3   9   1        5.57        4.54      0.49 o 
  -2   9   1        0.10       -0.01      0.36 o 
  -1   9   1       33.15       33.94      0.99 o 
   0   9   1        6.56        7.10      0.69 o 
   1   9   1       39.07       39.69      1.06 o 
   2   9   1       38.56       40.92      0.93 o 
   3   9   1        3.94        5.88      0.51 o 
   4   9   1        7.84        9.56      0.67 o 
   0  10   1        0.01       -0.08      0.46 o 
  -8   0   2        0.90       -0.55      0.65 o 
  -6   0   2        0.21       -0.55      0.36 o 
  -4   0   2       15.93       18.26      0.40 o 
  -2   0   2     4673.25     4419.33     41.85 o 
   0   0   2       21.08       23.31      0.37 o 
   2   0   2        3.57        1.34      0.12 o 
   4   0   2      393.69      401.34      5.66 o 
   6   0   2        7.30        5.97      0.89 o 
   8   0   2       59.30       55.06      2.17 o 
  -9   1   2        0.12       -0.53      0.57 o 
  -8   1   2        2.00        2.21      0.52 o 
  -7   1   2        0.03       -0.40      0.31 o 
  -6   1   2        0.06       -0.36      0.24 o 
  -5   1   2      134.26      130.04      1.39 o 
  -4   1   2       19.04       19.25      0.49 o 
  -3   1   2      111.01      112.99      1.28 o 
  -2   1   2      865.94      846.33      7.93 o 
  -1   1   2      852.82      837.59      5.76 o 
   0   1   2      304.75      311.62      3.33 o 
   2   1   2      378.28      382.02      2.49 o 
   3   1   2        4.86        7.14      0.20 o 
   4   1   2        2.39        3.64      0.18 o 
   5   1   2        0.02        0.07      0.17 o 
   6   1   2      175.87      178.79      2.58 o 
   7   1   2       40.55       34.85      1.82 o 
   8   1   2        5.48        5.24      0.64 o 
   9   1   2        1.79        1.89      0.78 o 
  -9   2   2        1.25        0.27      0.79 o 
  -8   2   2       16.36       18.54      0.88 o 
  -7   2   2        1.18        1.65      0.43 o 
  -6   2   2        0.01       -1.04      1.18 o 
  -5   2   2      677.71      674.63      5.97 o 
  -4   2   2      335.54      328.30      2.71 o 
  -3   2   2       45.03       42.62      0.48 o 
  -2   2   2      568.77      532.87      4.45 o 
  -1   2   2       45.51       42.95      0.36 o 
   0   2   2       67.27       57.28      0.41 o 
   1   2   2     1926.20     1941.40     11.77 o 
   2   2   2      179.92      214.30      1.27 o 
   3   2   2      429.54      489.06      3.21 o 
   4   2   2      476.77      495.60      3.10 o 
   5   2   2      274.19      279.57      1.97 o 
   6   2   2       15.42       15.07      0.54 o 
   7   2   2       21.08       18.85      0.71 o 
   8   2   2        1.74        1.06      0.51 o 
  -8   3   2       16.03       14.16      1.45 o 
  -7   3   2       14.27       16.15      1.42 o 
  -6   3   2       17.31       16.72      1.32 o 
  -5   3   2      379.03      383.28      3.93 o 
  -4   3   2       14.52       11.16      0.30 o 
  -3   3   2        0.35        0.19      0.12 o 
  -2   3   2       87.07       88.05      0.74 o 
  -1   3   2      198.29      231.48      1.60 o 
   0   3   2      118.15      124.47      0.86 o 
   1   3   2      254.73      273.50      1.69 o 
   2   3   2       66.68       79.48      0.64 o 
   3   3   2        0.04        0.23      0.07 o 
   4   3   2        6.82        6.40      0.21 o 
   5   3   2       46.93       49.76      0.79 o 
   6   3   2       11.87       11.97      0.46 o 
   7   3   2        1.61        2.61      0.67 o 
   8   3   2        3.68        3.90      0.61 o 
  -8   4   2        0.57        0.18      0.98 o 
  -7   4   2        0.26       -0.89      0.79 o 
  -6   4   2        0.45       -0.37      0.28 o 
  -5   4   2       90.89       84.26      1.05 o 
  -4   4   2        1.87        2.09      0.29 o 
  -3   4   2       27.23       32.42      0.35 o 
  -2   4   2       82.54       78.73      0.71 o 
  -1   4   2      554.64      608.82      4.01 o 
   0   4   2       63.73       62.94      0.49 o 
   1   4   2       22.75       21.65      0.31 o 
   2   4   2       18.32       19.75      0.30 o 
   3   4   2       95.46      100.85      1.07 o 
   4   4   2        0.03        0.08      0.16 o 
   5   4   2        7.63        6.81      0.37 o 
   6   4   2        3.08        2.32      0.29 o 
   7   4   2        3.20        4.97      0.56 o 
   8   4   2       13.53       14.79      0.88 o 
  -7   5   2        3.13        3.83      0.60 o 
  -6   5   2       21.75       27.95      0.73 o 
  -5   5   2        3.77        2.80      0.34 o 
  -4   5   2        2.39        2.17      0.23 o 
  -3   5   2       12.55       12.77      0.31 o 
  -2   5   2      306.64      309.83      2.34 o 
  -1   5   2      573.14      610.83      3.68 o 
   0   5   2       20.22       22.47      0.28 o 
   1   5   2        1.85        2.44      0.21 o 
   2   5   2      104.21      103.35      0.81 o 
   3   5   2      101.62       91.92      0.84 o 
   4   5   2       16.58       13.55      0.47 o 
   5   5   2        0.37       -0.04      0.41 o 
   6   5   2        2.00        1.92      0.46 o 
   7   5   2       10.65       10.97      0.65 o 
  -7   6   2       71.42       75.21      1.54 o 
  -6   6   2        0.80        1.58      0.49 o 
  -5   6   2        5.44        5.67      0.52 o 
  -4   6   2        8.25        6.25      0.29 o 
  -3   6   2       62.52       55.87      0.69 o 
  -2   6   2      108.18      110.71      0.99 o 
  -1   6   2        1.62        0.93      0.17 o 
   0   6   2       46.63       50.43      0.69 o 
   1   6   2       67.77       68.01      0.80 o 
   2   6   2        9.85       10.16      0.32 o 
   3   6   2        1.09        2.09      0.18 o 
   4   6   2       30.76       27.79      0.56 o 
   5   6   2        5.00        4.53      0.34 o 
   6   6   2        5.53        7.88      0.61 o 
   7   6   2       15.31       20.22      1.19 o 
  -6   7   2       10.20        9.07      0.71 o 
  -5   7   2        6.27        7.42      0.43 o 
  -4   7   2        7.34        7.58      0.36 o 
  -3   7   2        9.72        7.74      0.42 o 
  -2   7   2        7.03        7.17      0.40 o 
  -1   7   2       53.41       52.06      0.73 o 
   0   7   2       32.62       30.61      0.67 o 
   1   7   2       79.49       80.38      0.93 o 
   2   7   2       18.20       21.50      0.51 o 
   3   7   2       67.30       61.75      1.01 o 
   4   7   2       10.34       11.70      0.52 o 
   5   7   2        1.32        0.38      0.32 o 
   6   7   2       10.87       11.53      0.74 o 
  -5   8   2        0.29       -0.36      0.35 o 
  -4   8   2        6.12        8.00      0.52 o 
  -3   8   2        8.80        7.20      0.47 o 
  -2   8   2       49.26       50.30      1.03 o 
  -1   8   2      186.95      186.64      1.98 o 
   0   8   2        2.14        2.41      0.38 o 
   1   8   2        7.24        5.30      0.50 o 
   2   8   2        0.49        0.02      0.33 o 
   3   8   2        0.35       -0.07      0.33 o 
   4   8   2        8.02       10.10      0.60 o 
   5   8   2        6.94        9.50      0.55 o 
  -4   9   2       15.98       17.76      0.97 o 
  -3   9   2        7.72        7.14      0.54 o 
  -2   9   2        1.23        0.57      0.39 o 
  -1   9   2        2.16        1.38      0.67 o 
   0   9   2       15.81       18.62      0.79 o 
   1   9   2       15.39       17.03      0.74 o 
   2   9   2        2.04        2.72      0.42 o 
   3   9   2        0.72        0.20      0.47 o 
  -9   0   3       43.81       53.61      2.24 o 
  -7   0   3        0.01       -0.28      0.99 o 
  -5   0   3      144.49      141.16      1.64 o 
  -3   0   3     2080.86     2260.48     20.97 o 
  -1   0   3     2342.48     2182.76     43.20 o 
   1   0   3      983.02      954.66      6.88 o 
   3   0   3      361.46      362.68      5.10 o 
   5   0   3        0.62        0.54      0.33 o 
   7   0   3      284.00      273.46      4.77 o 
   9   0   3        6.96        4.40      1.01 o 
  -9   1   3       24.34       31.52      2.14 o 
  -8   1   3        1.86        1.55      0.48 o 
  -7   1   3       17.41       17.47      0.66 o 
  -6   1   3       21.72       22.20      0.56 o 
  -5   1   3       22.63       16.74      0.47 o 
  -4   1   3       75.12       95.02      1.36 o 
  -3   1   3      408.87      416.32      4.63 o 
  -2   1   3     1536.99     1484.28     13.83 o 
  -1   1   3     3539.80     3285.95     24.83 o 
   0   1   3     6615.45     6314.65     53.59 o 
   1   1   3     5855.25     5620.91     46.19 o 
   2   1   3       28.26       26.35      0.23 o 
   3   1   3        0.03        0.46      0.07 o 
   4   1   3        2.35        2.91      0.13 o 
   5   1   3       75.84       77.75      0.91 o 
   6   1   3      800.35      802.21      7.90 o 
   7   1   3       39.23       36.60      1.29 o 
   8   1   3       18.24       19.30      1.01 o 
   9   1   3        1.08        0.70      0.72 o 
  -9   2   3       13.58       15.48      1.49 o 
  -8   2   3        2.88        2.63      0.48 o 
  -7   2   3        7.95        8.90      0.49 o 
  -6   2   3        5.57        4.80      0.35 o 
  -5   2   3      151.99      147.43      1.56 o 
  -4   2   3        3.46        3.45      0.39 o 
  -3   2   3      643.62      657.42      4.78 o 
  -2   2   3      527.20      543.32      3.77 o 
  -1   2   3      677.45      641.91      4.15 o 
   0   2   3     2027.62     2098.13     12.15 o 
   1   2   3     3875.75     3989.81     23.07 o 
   2   2   3     1416.45     1517.28      8.32 o 
   3   2   3      450.40      504.93      3.10 o 
   4   2   3      199.58      223.67      1.59 o 
   5   2   3       24.78       25.39      0.39 o 
   6   2   3       42.74       40.66      0.84 o 
   7   2   3        1.13        1.01      0.42 o 
   8   2   3        0.00       -0.85      0.56 o 
  -8   3   3        3.65        2.89      1.04 o 
  -7   3   3        1.46       -0.59      0.76 o 
  -6   3   3       58.93       57.61      1.47 o 
  -5   3   3      297.15      284.46      3.02 o 
  -4   3   3        4.55        8.81      0.27 o 
  -3   3   3        0.20        0.34      0.08 o 
  -2   3   3        6.54        9.43      0.19 o 
  -1   3   3      157.20      166.08      1.27 o 
   0   3   3        7.25        9.53      0.15 o 
   1   3   3       33.54       36.29      0.32 o 
   2   3   3      118.46      146.05      1.04 o 
   3   3   3       39.79       32.10      0.39 o 
   4   3   3       17.50       18.04      0.34 o 
   5   3   3       47.33       46.99      0.72 o 
   6   3   3        1.39        2.01      0.29 o 
   7   3   3       11.66       10.90      0.59 o 
   8   3   3       15.74       18.02      0.94 o 
  -8   4   3       19.48       18.72      1.70 o 
  -7   4   3        1.19        0.93      0.92 o 
  -6   4   3        0.55        0.14      0.34 o 
  -5   4   3      188.67      186.54      2.19 o 
  -4   4   3        1.57        2.66      0.31 o 
  -3   4   3       22.34       19.20      0.27 o 
  -2   4   3      161.14      149.00      1.15 o 
  -1   4   3      393.95      438.88      2.95 o 
   0   4   3       39.31       45.06      0.37 o 
   1   4   3       70.96       67.92      0.53 o 
   2   4   3      181.54      196.46      1.38 o 
   3   4   3       23.08       21.58      0.32 o 
   4   4   3       26.35       25.95      0.47 o 
   5   4   3        0.61        0.74      0.27 o 
   6   4   3        0.38        0.29      0.25 o 
   7   4   3        8.72        9.13      0.68 o 
   8   4   3       11.06       12.74      0.86 o 
  -7   5   3       23.28       25.51      2.78 o 
  -6   5   3        6.86        7.14      0.45 o 
  -5   5   3        2.39        2.77      0.49 o 
  -4   5   3       27.85       24.42      0.49 o 
  -3   5   3       21.27       21.52      0.37 o 
  -2   5   3      271.21      274.58      2.11 o 
  -1   5   3      160.77      152.14      1.07 o 
   0   5   3        5.82        6.76      0.20 o 
   1   5   3       18.73       16.51      0.29 o 
   2   5   3       13.08       15.05      0.28 o 
   3   5   3        2.44        2.15      0.18 o 
   4   5   3      111.26       93.49      1.08 o 
   5   5   3       61.97       57.34      1.04 o 
   6   5   3        6.67        7.43      0.48 o 
   7   5   3        0.18        0.57      0.42 o 
  -7   6   3        0.17        1.79      0.50 o 
  -6   6   3        0.34       -0.45      0.44 o 
  -5   6   3        9.74       11.66      0.63 o 
  -4   6   3        0.04       -0.36      0.24 o 
  -3   6   3        0.40        0.23      0.19 o 
  -2   6   3      211.82      216.40      1.66 o 
  -1   6   3       91.39       88.07      0.82 o 
   0   6   3       23.75       22.73      0.41 o 
   1   6   3       60.73       61.40      0.82 o 
   2   6   3        0.14       -0.24      0.16 o 
   3   6   3        2.43        1.96      0.18 o 
   4   6   3        1.89        2.52      0.31 o 
   5   6   3       14.60       14.17      0.63 o 
   6   6   3        9.24       10.28      0.66 o 
   7   6   3        0.55        1.46      0.56 o 
  -6   7   3        0.02        0.14      0.54 o 
  -5   7   3       21.04       23.95      0.65 o 
  -4   7   3        0.20       -0.07      0.22 o 
  -3   7   3        0.11       -0.38      0.26 o 
  -2   7   3       71.21       79.45      1.02 o 
  -1   7   3       45.02       46.14      0.68 o 
   0   7   3        0.00       -0.60      0.40 o 
   1   7   3        1.65        1.30      0.24 o 
   2   7   3        4.76        4.53      0.29 o 
   3   7   3        3.12        2.49      0.35 o 
   4   7   3       37.35       36.99      0.81 o 
   5   7   3        0.66        0.28      0.33 o 
   6   7   3        3.05        3.67      0.61 o 
  -5   8   3        0.00       -0.37      0.34 o 
  -4   8   3        0.14        0.26      0.48 o 
  -3   8   3        0.73       -0.01      0.34 o 
  -2   8   3       47.01       44.07      0.96 o 
  -1   8   3       68.88       69.49      0.94 o 
   0   8   3        1.61        2.36      0.37 o 
   1   8   3       10.23        9.12      1.09 o 
   2   8   3        1.42        1.61      0.37 o 
   3   8   3        1.11        1.07      0.37 o 
   4   8   3        1.31        0.89      0.38 o 
   5   8   3        4.86        5.56      0.51 o 
  -3   9   3       11.90       11.18      0.63 o 
  -2   9   3        2.43        3.00      0.43 o 
  -1   9   3        0.68        0.05      0.55 o 
   0   9   3       16.94       17.53      0.76 o 
   1   9   3        0.56        0.69      0.44 o 
   2   9   3        9.96        7.12      0.49 o 
   3   9   3       16.45       18.91      0.74 o 
  -8   0   4        0.41        0.68      0.68 o 
  -6   0   4       44.78       43.27      0.92 o 
  -4   0   4      379.48      448.89      4.37 o 
  -2   0   4     3516.80     3339.36     53.12 o 
   0   0   4      620.35      639.68      5.57 o 
   2   0   4      361.30      362.14      6.08 o 
   4   0   4        0.26        0.06      0.25 o 
   6   0   4       33.57       35.62      1.15 o 
   8   0   4        0.04       -1.03      0.74 o 
  -9   1   4        0.02       -0.17      0.58 o 
  -8   1   4       11.38        9.15      0.67 o 
  -7   1   4        0.01       -0.10      0.32 o 
  -6   1   4        0.02       -0.08      0.23 o 
  -5   1   4       65.38       61.59      0.75 o 
  -4   1   4        6.19        7.06      0.42 o 
  -3   1   4       32.85       40.71      0.69 o 
  -2   1   4      719.55      702.41      5.53 o 
  -1   1   4     8941.63     8446.13     90.79 o 
   0   1   4     3131.57     3096.37     17.14 o 
   1   1   4        3.19        2.45      0.08 o 
   2   1   4     2428.21     2506.27     15.64 o 
   3   1   4        2.63        4.65      0.16 o 
   4   1   4        6.07        7.41      0.18 o 
   5   1   4        0.07       -0.21      0.14 o 
   6   1   4       99.35       98.74      1.24 o 
   7   1   4        3.17        2.23      0.60 o 
   8   1   4        5.90        5.74      0.82 o 
   9   1   4        0.03       -0.50      0.57 o 
  -8   2   4       12.68       12.53      0.72 o 
  -7   2   4       71.07       68.65      1.41 o 
  -6   2   4        0.13       -0.34      0.23 o 
  -5   2   4        3.43        1.55      0.39 o 
  -4   2   4        9.37        4.37      0.28 o 
  -3   2   4       16.94       17.95      0.30 o 
  -2   2   4       56.30       54.99      0.45 o 
  -1   2   4     1026.95      970.51      6.68 o 
   0   2   4     1689.30     1721.42     11.66 o 
   1   2   4      168.70      153.97      0.89 o 
   2   2   4      499.17      543.00      3.35 o 
   3   2   4       48.02       62.80      0.49 o 
   4   2   4       86.34       92.27      0.75 o 
   5   2   4        9.14        8.95      0.29 o 
   6   2   4        2.54        2.62      0.35 o 
   7   2   4       26.06       23.14      0.96 o 
   8   2   4       13.65       15.06      0.90 o 
  -8   3   4        0.28        0.19      0.86 o 
  -7   3   4        1.86        1.38      0.86 o 
  -6   3   4       27.03       27.74      1.28 o 
  -5   3   4       15.91       12.61      0.79 o 
  -4   3   4       73.24       62.28      0.70 o 
  -3   3   4       39.42       44.75      0.40 o 
  -2   3   4      178.68      206.63      1.39 o 
  -1   3   4        5.87        8.01      0.29 o 
   0   3   4      649.24      677.22      3.93 o 
   1   3   4      144.16      135.94      0.88 o 
   2   3   4       82.56      115.48      0.86 o 
   3   3   4        5.41        3.77      0.15 o 
   4   3   4        2.15        2.58      0.17 o 
   5   3   4       56.70       59.82      0.81 o 
   6   3   4       14.41       13.80      0.51 o 
   7   3   4        5.58        6.48      0.60 o 
   8   3   4        2.12        2.49      0.58 o 
  -8   4   4        0.04       -1.41      0.94 o 
  -7   4   4       28.83       30.57      1.92 o 
  -6   4   4       35.19       35.28      0.96 o 
  -5   4   4        0.59        0.48      0.35 o 
  -4   4   4      302.45      280.01      2.46 o 
  -3   4   4       17.61       13.73      0.28 o 
  -2   4   4      293.00      337.84      2.33 o 
  -1   4   4      115.55      121.11      1.04 o 
   0   4   4      198.98      178.21      1.11 o 
   1   4   4      345.67      376.10      2.21 o 
   2   4   4        0.25       -0.15      0.12 o 
   3   4   4       12.28       14.38      0.28 o 
   4   4   4        6.49        9.45      0.31 o 
   5   4   4        0.00        0.37      0.28 o 
   6   4   4       10.66        9.47      0.41 o 
   7   4   4       35.22       35.73      1.22 o 
   8   4   4       13.78       15.74      0.96 o 
  -7   5   4        3.00        2.99      1.16 o 
  -6   5   4       96.99       97.62      1.43 o 
  -5   5   4      105.23      103.74      1.46 o 
  -4   5   4        0.02       -0.24      0.22 o 
  -3   5   4      110.50      108.37      0.94 o 
  -2   5   4        2.44        1.80      0.19 o 
  -1   5   4       35.01       30.53      0.36 o 
   0   5   4      299.94      306.60      2.05 o 
   1   5   4       43.19       46.19      0.46 o 
   2   5   4       24.54       26.76      0.36 o 
   3   5   4        1.52        0.12      0.16 o 
   4   5   4       65.36       40.07      0.57 o 
   5   5   4       41.25       33.32      0.80 o 
   6   5   4        8.72        7.45      0.55 o 
   7   5   4        0.28       -0.12      0.43 o 
  -7   6   4        1.30        2.22      0.56 o 
  -6   6   4        5.58        5.62      0.58 o 
  -5   6   4       47.30       48.85      1.15 o 
  -4   6   4        0.06       -0.38      0.25 o 
  -3   6   4       10.74       10.98      0.36 o 
  -2   6   4       60.13       60.58      0.67 o 
  -1   6   4       60.26       58.50      0.60 o 
   0   6   4       19.44       17.67      0.39 o 
   1   6   4      105.82      108.73      1.11 o 
   2   6   4        1.99        0.62      0.19 o 
   3   6   4        3.99        4.54      0.25 o 
   4   6   4       81.02       69.54      0.92 o 
   5   6   4       20.49       19.60      0.61 o 
   6   6   4       16.33       17.69      1.03 o 
   7   6   4        0.94        1.13      0.54 o 
  -6   7   4       53.00       58.68      1.41 o 
  -5   7   4       24.57       28.47      0.80 o 
  -4   7   4        0.03       -0.26      0.35 o 
  -3   7   4        0.01       -0.36      0.28 o 
  -2   7   4       18.06       18.44      0.51 o 
  -1   7   4      199.24      199.37      1.67 o 
   0   7   4      237.78      236.12      2.52 o 
   1   7   4       18.92       17.12      0.47 o 
   2   7   4        1.09        0.91      0.23 o 
   3   7   4        1.26        1.34      0.33 o 
   4   7   4        0.07       -0.46      0.30 o 
   5   7   4        0.50        0.70      0.49 o 
   6   7   4        1.91        1.13      0.63 o 
  -5   8   4        0.31        0.09      0.52 o 
  -4   8   4        5.21        5.86      0.49 o 
  -3   8   4       15.69       16.27      0.62 o 
  -2   8   4        1.41        0.81      0.44 o 
  -1   8   4        5.11        4.51      0.34 o 
   0   8   4       33.46       31.36      1.20 o 
   1   8   4        9.10       11.03      1.35 o 
   2   8   4        7.75       10.09      0.54 o 
   3   8   4        1.50        2.66      0.38 o 
   4   8   4        1.37        0.27      0.39 o 
   5   8   4        3.27        5.29      0.51 o 
  -3   9   4        5.27        5.87      0.53 o 
  -2   9   4        2.39        0.92      0.40 o 
  -1   9   4       21.83       21.25      1.50 o 
   0   9   4        2.73        1.66      0.68 o 
   1   9   4        3.27        3.55      0.70 o 
   2   9   4       34.53       35.48      0.84 o 
   3   9   4        0.40        0.90      0.42 o 
  -9   0   5        4.51        3.31      0.97 o 
  -7   0   5        0.06       -0.74      0.52 o 
  -5   0   5      150.73      148.56      1.95 o 
  -3   0   5      542.75      643.24      7.10 o 
  -1   0   5     1989.43     2193.77     22.79 o 
   1   0   5     1999.56     2042.00     14.40 o 
   3   0   5      178.93      193.82      2.97 o 
   5   0   5       44.12       45.88      1.20 o 
   7   0   5      876.06      849.53     17.22 o 
   9   0   5        0.99       -0.13      0.87 o 
  -9   1   5        0.15       -0.78      0.56 o 
  -8   1   5       23.30       23.24      0.98 o 
  -7   1   5        0.20        0.21      0.32 o 
  -6   1   5        0.42        0.32      0.26 o 
  -5   1   5       42.39       38.70      0.55 o 
  -4   1   5       21.28       22.75      0.56 o 
  -3   1   5      102.04      100.01      1.32 o 
  -2   1   5      128.23      129.79      1.03 o 
  -1   1   5      607.53      593.89      4.68 o 
   0   1   5      136.14      151.02      0.89 o 
   1   1   5     5472.78     5217.02     25.41 o 
   2   1   5     1002.39     1043.77      6.27 o 
   3   1   5       67.45       63.09      0.56 o 
   4   1   5       18.53       12.94      0.29 o 
   5   1   5       29.57       29.90      0.45 o 
   6   1   5       60.53       61.82      0.93 o 
   7   1   5       22.05       21.67      1.03 o 
   8   1   5       24.05       20.62      1.23 o 
  -8   2   5        5.35        9.43      0.69 o 
  -7   2   5        2.50        1.25      0.55 o 
  -6   2   5        3.22        3.01      0.31 o 
  -5   2   5      127.06      127.33      1.37 o 
  -4   2   5      225.91      211.33      1.82 o 
  -3   2   5      498.69      468.81      3.46 o 
  -2   2   5       56.51       55.95      0.47 o 
  -1   2   5       41.69       34.67      0.49 o 
   0   2   5       72.91       76.55      0.54 o 
   1   2   5     2107.69     2179.35     11.07 o 
   2   2   5     1275.22     1384.01      7.92 o 
   3   2   5       58.64       71.90      0.58 o 
   4   2   5       15.58       15.02      0.39 o 
   5   2   5        1.99        1.09      0.18 o 
   6   2   5       11.34       12.98      0.54 o 
   7   2   5       31.74       30.35      1.73 o 
   8   2   5        4.66        3.99      0.66 o 
  -8   3   5        8.69        8.55      1.28 o 
  -7   3   5       12.26       12.51      1.23 o 
  -6   3   5        0.61        1.31      0.74 o 
  -5   3   5      147.29      142.90      1.71 o 
  -4   3   5      378.02      384.13      2.97 o 
  -3   3   5       50.00       52.47      0.47 o 
  -2   3   5      391.60      399.95      2.55 o 
  -1   3   5        3.48        4.13      0.16 o 
   0   3   5       91.69      107.19      0.74 o 
   1   3   5     1755.52     1906.53     10.55 o 
   2   3   5      430.24      456.36      3.32 o 
   3   3   5      123.33      136.33      0.96 o 
   4   3   5       10.03       10.74      0.28 o 
   5   3   5       51.90       51.25      0.75 o 
   6   3   5        6.02        6.33      0.35 o 
   7   3   5        0.01        0.26      0.62 o 
   8   3   5        0.25        0.21      0.56 o 
  -8   4   5        2.49        1.17      1.08 o 
  -7   4   5        3.53        1.75      0.94 o 
  -6   4   5       54.46       56.19      1.56 o 
  -5   4   5       20.71       19.56      0.55 o 
  -4   4   5      681.73      658.21      5.35 o 
  -3   4   5      114.03      108.09      0.89 o 
  -2   4   5       21.58       31.23      0.40 o 
  -1   4   5      142.07      143.95      1.11 o 
   0   4   5      157.14      191.59      1.20 o 
   1   4   5       26.86       24.83      0.29 o 
   2   4   5        0.04       -0.16      0.11 o 
   3   4   5        9.72        9.11      0.24 o 
   4   4   5       20.93       21.66      0.45 o 
   5   4   5      145.87      135.00      1.75 o 
   6   4   5        7.73        7.03      0.40 o 
   7   4   5        5.65        6.58      0.66 o 
   8   4   5        7.35        9.67      0.82 o 
  -7   5   5        0.94       -0.39      0.98 o 
  -6   5   5       30.45       29.83      0.75 o 
  -5   5   5        8.40        8.52      0.50 o 
  -4   5   5        6.56        6.44      0.32 o 
  -3   5   5       42.35       37.59      0.49 o 
  -2   5   5       15.97       17.80      0.37 o 
  -1   5   5        0.05       -0.03      0.14 o 
   0   5   5       22.36       30.34      0.39 o 
   1   5   5       23.20       21.78      0.37 o 
   2   5   5       45.38       43.72      0.47 o 
   3   5   5        1.97        3.58      0.32 o 
   4   5   5       92.47       87.49      0.94 o 
   5   5   5        7.49        5.85      0.43 o 
   6   5   5        9.24        9.17      0.60 o 
   7   5   5        3.92        4.63      0.55 o 
  -7   6   5        1.09        1.77      0.72 o 
  -6   6   5       58.70       61.48      1.38 o 
  -5   6   5        5.80        5.75      0.58 o 
  -4   6   5       63.30       60.77      0.94 o 
  -3   6   5        0.57        0.23      0.20 o 
  -2   6   5       16.68       15.64      0.32 o 
  -1   6   5       88.17       90.90      0.80 o 
   0   6   5      470.31      470.06      3.41 o 
   1   6   5        8.07        7.42      0.33 o 
   2   6   5        1.25        1.06      0.19 o 
   3   6   5       59.71       51.31      0.67 o 
   4   6   5        2.20        1.69      0.26 o 
   5   6   5        8.24        7.08      0.41 o 
   6   6   5        1.36        1.00      0.48 o 
   7   6   5        4.25        4.33      0.63 o 
  -6   7   5       26.76       34.03      1.12 o 
  -5   7   5        2.27        3.90      0.61 o 
  -4   7   5        3.04        3.35      0.39 o 
  -3   7   5        1.30        0.69      0.31 o 
  -2   7   5       35.32       35.62      0.66 o 
  -1   7   5       93.23       97.90      1.01 o 
   0   7   5      190.17      197.23      2.20 o 
   1   7   5        0.10       -0.32      0.21 o 
   2   7   5        7.84        7.03      0.39 o 
   3   7   5       20.64       19.73      0.61 o 
   4   7   5        1.23        0.83      0.32 o 
   5   7   5        4.97        5.74      0.45 o 
   6   7   5        4.48        5.76      0.66 o 
  -5   8   5        9.80       11.68      0.65 o 
  -4   8   5        2.78        2.77      0.44 o 
  -3   8   5        7.51        7.82      0.48 o 
  -2   8   5       23.86       26.02      0.78 o 
  -1   8   5        3.92        3.01      0.66 o 
   0   8   5        0.31       -0.46      0.30 o 
   1   8   5        5.80        5.12      0.47 o 
   2   8   5       14.15       14.64      0.91 o 
   3   8   5       20.75       23.01      0.77 o 
   4   8   5        5.31        3.89      0.47 o 
   5   8   5       16.72       21.27      0.77 o 
  -3   9   5        6.20        5.83      0.52 o 
  -2   9   5        0.84        0.01      0.38 o 
  -1   9   5        2.96        3.51      1.09 o 
   0   9   5        1.25        0.48      0.44 o 
   1   9   5        0.62        0.72      0.53 o 
   2   9   5       11.12       12.56      0.57 o 
   3   9   5        1.14        0.97      0.41 o 
  -8   0   6        0.14       -0.17      0.66 o 
  -6   0   6       21.83       17.11      0.73 o 
  -4   0   6      169.59      166.07      2.08 o 
  -2   0   6      891.79      971.58     12.82 o 
   0   0   6     2653.00     2703.78     23.38 o 
   2   0   6       92.01       96.46      1.52 o 
   4   0   6       21.93       22.78      0.78 o 
   6   0   6      610.76      620.98     14.02 o 
   8   0   6        1.93        1.34      0.86 o 
  -9   1   6        0.17       -0.81      0.54 o 
  -8   1   6        1.05        0.19      1.07 o 
  -7   1   6       46.07       47.56      1.20 o 
  -6   1   6      105.08      100.35      1.32 o 
  -5   1   6       45.92       43.22      0.60 o 
  -4   1   6       94.03       92.18      0.97 o 
  -3   1   6     1938.53     2075.58     19.64 o 
  -2   1   6      185.22      196.17      1.68 o 
  -1   1   6      638.03      713.03      5.25 o 
   0   1   6      156.25      140.15      0.89 o 
   1   1   6      577.86      611.04      2.85 o 
   2   1   6        0.52        0.22      0.04 o 
   3   1   6     1702.88     1849.20     11.53 o 
   4   1   6       46.71       44.99      0.51 o 
   5   1   6       12.75       12.95      0.35 o 
   6   1   6       40.34       41.75      0.98 o 
   7   1   6       59.10       60.87      1.64 o 
   8   1   6        9.16        8.11      1.11 o 
  -8   2   6       13.08       18.21      0.85 o 
  -7   2   6        5.47        5.48      0.46 o 
  -6   2   6        1.70        1.96      0.49 o 
  -5   2   6        9.51        9.07      0.54 o 
  -4   2   6       41.75       42.20      0.54 o 
  -3   2   6      809.97      807.25      5.17 o 
  -2   2   6      134.06      127.57      0.99 o 
  -1   2   6        0.57        2.38      0.12 o 
   0   2   6      241.28      252.92      1.47 o 
   1   2   6      985.26     1037.43      5.07 o 
   2   2   6       96.73      106.19      0.65 o 
   3   2   6      503.06      578.48      3.75 o 
   4   2   6      151.83      155.46      1.29 o 
   5   2   6       47.53       48.93      0.71 o 
   6   2   6        0.02       -0.06      0.30 o 
   7   2   6        5.06        5.04      0.63 o 
   8   2   6        7.16        7.89      1.33 o 
  -8   3   6       10.29       12.70      1.44 o 
  -7   3   6       11.65       11.79      1.21 o 
  -6   3   6        4.94        3.71      0.86 o 
  -5   3   6      178.51      177.22      2.02 o 
  -4   3   6        3.44        3.02      0.31 o 
  -3   3   6        0.78        2.57      0.12 o 
  -2   3   6       45.01       56.32      0.52 o 
  -1   3   6      412.57      450.73      2.99 o 
   0   3   6       68.89       79.11      0.59 o 
   1   3   6      717.54      748.60      4.02 o 
   2   3   6      557.78      576.75      3.16 o 
   3   3   6        9.33       10.59      0.29 o 
   4   3   6       15.57       14.13      0.28 o 
   5   3   6       80.44       73.86      0.95 o 
   6   3   6        0.34        0.54      0.26 o 
   7   3   6        0.01        0.16      0.49 o 
   8   3   6       20.37       26.82      1.64 o 
  -8   4   6        3.01        2.91      1.10 o 
  -7   4   6        5.23        4.96      1.10 o 
  -6   4   6        7.33        7.45      0.69 o 
  -5   4   6        4.34        2.94      0.46 o 
  -4   4   6      382.29      370.05      3.13 o 
  -3   4   6       34.21       29.65      0.45 o 
  -2   4   6       39.05       35.69      0.46 o 
  -1   4   6       27.46       33.04      0.37 o 
   0   4   6       18.22       23.38      0.29 o 
   1   4   6      102.43      107.77      0.77 o 
   2   4   6       37.28       45.64      0.45 o 
   3   4   6        0.01       -0.18      0.12 o 
   4   4   6       25.81       24.75      0.53 o 
   5   4   6        2.59        0.41      0.29 o 
   6   4   6       16.47       14.75      0.60 o 
   7   4   6        0.08        0.33      0.65 o 
   8   4   6        4.30        3.34      0.68 o 
  -7   5   6        2.72        0.27      1.00 o 
  -6   5   6        2.96        3.32      0.37 o 
  -5   5   6      182.21      177.15      2.18 o 
  -4   5   6       15.74       15.47      0.60 o 
  -3   5   6      296.15      293.63      2.32 o 
  -2   5   6       12.22       15.40      0.35 o 
  -1   5   6       37.87       45.53      0.48 o 
   0   5   6       35.94       35.27      0.41 o 
   1   5   6       10.40       11.53      0.28 o 
   2   5   6       25.70       24.35      0.37 o 
   3   5   6        0.50        0.04      0.23 o 
   4   5   6       64.22       66.25      0.80 o 
   5   5   6        4.65        1.99      0.49 o 
   6   5   6        2.49        3.71      0.51 o 
   7   5   6        0.10       -0.04      0.49 o 
  -7   6   6        2.46        2.38      0.89 o 
  -6   6   6        4.12        5.42      0.61 o 
  -5   6   6        9.14       10.47      0.81 o 
  -4   6   6       24.48       24.86      0.65 o 
  -3   6   6       33.77       34.29      0.58 o 
  -2   6   6        2.33        2.16      0.19 o 
  -1   6   6       85.75       86.36      0.78 o 
   0   6   6        5.42        5.34      0.27 o 
   1   6   6      290.97      286.72      2.37 o 
   2   6   6        9.61        7.82      0.29 o 
   3   6   6       28.44       22.93      0.50 o 
   4   6   6       19.42       20.39      0.59 o 
   5   6   6        4.82        2.73      0.35 o 
   6   6   6        6.75        9.81      0.75 o 
   7   6   6        0.00       -0.08      0.53 o 
  -6   7   6        0.02       -0.05      0.52 o 
  -5   7   6        0.01       -0.28      0.71 o 
  -4   7   6        0.01       -0.11      0.32 o 
  -3   7   6        0.08       -0.07      0.29 o 
  -2   7   6        1.09        0.43      0.24 o 
  -1   7   6       65.64       61.65      0.76 o 
   0   7   6        9.51        9.92      0.46 o 
   1   7   6       43.36       41.43      0.68 o 
   2   7   6        0.09       -0.24      0.29 o 
   3   7   6        9.85        9.50      0.47 o 
   4   7   6        0.69       -0.34      0.31 o 
   5   7   6        0.67       -0.10      0.37 o 
   6   7   6        0.25        2.19      0.61 o 
  -5   8   6        8.13       10.23      0.53 o 
  -4   8   6       14.14       13.07      0.63 o 
  -3   8   6        0.11        0.04      0.35 o 
  -2   8   6        1.71        0.93      0.39 o 
  -1   8   6        4.82        4.86      0.41 o 
   0   8   6       25.94       23.61      0.86 o 
   1   8   6        0.76        0.63      0.47 o 
   2   8   6        1.93        1.88      0.37 o 
   3   8   6        1.17        0.64      0.40 o 
   4   8   6        1.02        0.80      0.41 o 
   5   8   6       14.88       17.90      0.74 o 
  -3   9   6        2.80        2.54      0.47 o 
  -2   9   6        0.01        0.15      0.39 o 
  -1   9   6       17.90       19.91      1.01 o 
   0   9   6        0.02       -0.60      0.40 o 
   1   9   6        2.34        2.52      0.60 o 
   2   9   6        0.48        0.18      0.57 o 
   3   9   6        0.24       -0.59      0.39 o 
  -9   0   7        1.20        1.34      0.91 o 
  -7   0   7       26.70       17.59      1.14 o 
  -5   0   7        0.35        0.21      0.28 o 
  -3   0   7       24.63       40.66      0.83 o 
  -1   0   7      381.93      470.77      4.35 o 
   1   0   7      670.54      671.62      4.59 o 
   3   0   7      112.76      104.60      0.99 o 
   5   0   7       31.71       32.43      0.61 o 
   7   0   7       88.95       79.64      2.74 o 
  -8   1   7        1.06        0.54      0.71 o 
  -7   1   7       14.68       11.14      0.69 o 
  -6   1   7        7.28        5.95      0.41 o 
  -5   1   7        5.34        3.79      0.28 o 
  -4   1   7        8.09        9.82      0.31 o 
  -3   1   7       36.04       24.50      0.36 o 
  -2   1   7      102.69       89.80      0.84 o 
  -1   1   7      802.77      773.21      4.51 o 
   0   1   7      167.44      127.76      0.83 o 
   1   1   7       36.23       34.81      0.26 o 
   2   1   7       33.80       35.64      0.27 o 
   3   1   7       54.64       60.19      0.55 o 
   4   1   7       48.35       44.27      0.60 o 
   5   1   7       30.89       28.49      0.47 o 
   6   1   7        0.62        0.73      0.33 o 
   7   1   7       21.61       21.40      1.78 o 
   8   1   7       20.68       18.33      1.05 o 
  -8   2   7        0.94       -0.30      0.54 o 
  -7   2   7        3.84        4.28      0.45 o 
  -6   2   7        5.89        6.11      0.47 o 
  -5   2   7       11.98       11.60      0.29 o 
  -4   2   7       36.03       37.70      0.41 o 
  -3   2   7      146.91      125.35      0.99 o 
  -2   2   7      191.85      182.14      1.67 o 
  -1   2   7     1305.07     1419.05     12.74 o 
   0   2   7       35.67       31.54      0.28 o 
   1   2   7      159.47      162.98      0.93 o 
   2   2   7     1258.52     1326.55      6.51 o 
   3   2   7       50.27       53.02      0.53 o 
   4   2   7       23.94       19.61      0.53 o 
   5   2   7      236.38      237.65      2.19 o 
   6   2   7        0.22        0.44      0.36 o 
   7   2   7       11.22       11.63      0.81 o 
   8   2   7       18.82       21.00      1.71 o 
  -8   3   7        0.01        0.07      0.95 o 
  -7   3   7        0.01        0.24      0.78 o 
  -6   3   7        0.10        0.71      0.71 o 
  -5   3   7        0.04       -0.36      0.24 o 
  -4   3   7        3.05        3.33      0.17 o 
  -3   3   7      238.53      225.78      1.47 o 
  -2   3   7       90.22       79.80      0.72 o 
  -1   3   7      839.18      950.95      5.77 o 
   0   3   7       45.05       43.14      0.39 o 
   1   3   7     1055.94     1126.87      5.71 o 
   2   3   7      619.42      666.50      3.50 o 
   3   3   7      133.61      137.02      1.04 o 
   4   3   7       30.97       24.63      0.41 o 
   5   3   7       56.40       50.08      0.77 o 
   6   3   7        0.97        0.44      0.26 o 
   7   3   7        0.19        0.04      0.50 o 
   8   3   7       18.36       23.18      1.20 o 
  -8   4   7        1.77        1.03      1.10 o 
  -7   4   7        5.45        4.54      1.08 o 
  -6   4   7       66.70       71.32      2.76 o 
  -5   4   7      222.83      245.65      2.75 o 
  -4   4   7      215.43      219.33      2.00 o 
  -3   4   7        3.48        3.31      0.14 o 
  -2   4   7       24.39       22.60      0.37 o 
  -1   4   7        0.65        1.26      0.11 o 
   0   4   7       82.79       90.05      0.69 o 
   1   4   7      130.49      115.96      0.86 o 
   2   4   7       17.31       22.50      0.32 o 
   3   4   7        0.32        0.50      0.11 o 
   4   4   7        3.52        0.78      0.21 o 
   5   4   7       85.44       76.62      1.23 o 
   6   4   7       26.23       24.36      0.73 o 
   7   4   7        0.10       -0.07      0.52 o 
   8   4   7        0.83        1.34      0.65 o 
  -7   5   7        0.00        1.07      1.00 o 
  -6   5   7        4.70        3.64      1.10 o 
  -5   5   7       28.07       25.97      0.82 o 
  -4   5   7       25.99       25.67      0.66 o 
  -3   5   7      646.34      635.81      4.50 o 
  -2   5   7       65.52       64.13      0.71 o 
  -1   5   7       21.92       23.80      0.33 o 
   0   5   7       16.72       13.63      0.24 o 
   1   5   7      212.83      202.21      1.46 o 
   2   5   7        0.67       -0.22      0.19 o 
   3   5   7       40.48       33.08      0.62 o 
   4   5   7        1.92        4.91      0.22 o 
   5   5   7       52.41       51.36      1.20 o 
   6   5   7       37.69       39.05      1.10 o 
   7   5   7        2.74        1.37      0.51 o 
  -7   6   7        3.74        5.47      0.56 o 
  -6   6   7        4.44        3.14      0.52 o 
  -5   6   7        0.44        0.07      0.41 o 
  -4   6   7       12.07       11.55      0.49 o 
  -3   6   7       15.48       17.65      0.47 o 
  -2   6   7       21.59       22.60      0.45 o 
  -1   6   7        4.52        4.26      0.20 o 
   0   6   7      437.41      438.23      3.20 o 
   1   6   7       36.22       38.92      0.62 o 
   2   6   7       20.77       17.35      0.40 o 
   3   6   7       30.69       25.18      0.53 o 
   4   6   7       11.55       10.69      0.41 o 
   5   6   7        8.56        7.74      0.44 o 
   6   6   7        4.50        5.75      0.62 o 
  -6   7   7        8.73       10.57      1.05 o 
  -5   7   7        7.65        8.87      0.64 o 
  -4   7   7        9.58        7.66      0.54 o 
  -3   7   7       19.08       21.19      0.74 o 
  -2   7   7        1.14        0.83      0.30 o 
  -1   7   7        3.77        3.46      0.22 o 
   0   7   7        9.76        8.93      0.63 o 
   1   7   7      102.18       97.53      1.42 o 
   2   7   7        1.75        1.70      0.31 o 
   3   7   7        0.77        0.51      0.31 o 
   4   7   7       18.87       18.46      0.64 o 
   5   7   7        8.48        8.29      0.51 o 
   6   7   7       55.79       67.26      1.62 o 
  -5   8   7       26.41       29.15      1.10 o 
  -4   8   7       24.32       25.41      0.79 o 
  -3   8   7       27.60       28.21      0.77 o 
  -2   8   7        2.39        2.38      0.41 o 
  -1   8   7        0.37       -0.47      0.31 o 
   0   8   7       23.78       27.23      1.08 o 
   1   8   7        0.55        0.34      0.45 o 
   2   8   7        1.04        0.76      0.34 o 
   3   8   7       12.87       13.23      0.64 o 
   4   8   7        1.74        0.55      0.40 o 
   5   8   7       14.16       17.88      0.92 o 
  -3   9   7        0.14        0.21      0.42 o 
  -2   9   7       42.17       44.72      1.12 o 
  -1   9   7       13.09       16.69      0.92 o 
   0   9   7        0.23        0.34      0.45 o 
   1   9   7        0.22       -0.44      0.51 o 
   2   9   7        2.75        5.18      0.71 o 
   3   9   7        9.06        9.59      0.59 o 
  -8   0   8        0.57        2.72      0.80 o 
  -6   0   8      197.85      166.02      3.65 o 
  -4   0   8        3.04        2.20      0.25 o 
  -2   0   8     1015.05     1126.16     21.83 o 
   0   0   8      201.36      148.26      1.43 o 
   2   0   8      349.12      366.16      2.72 o 
   4   0   8      477.34      538.58      7.71 o 
   6   0   8       19.99       19.96      0.97 o 
   8   0   8       44.77       45.83      2.18 o 
  -8   1   8        0.65        0.34      0.49 o 
  -7   1   8       19.25       19.09      0.85 o 
  -6   1   8        0.01       -0.24      0.29 o 
  -5   1   8       39.26       36.65      0.77 o 
  -4   1   8       33.02       34.12      0.58 o 
  -3   1   8      134.97      112.23      0.87 o 
  -2   1   8     1357.02     1411.05     11.05 o 
  -1   1   8        7.80       10.45      0.15 o 
   0   1   8        0.99        3.21      0.10 o 
   1   1   8      341.63      342.19      1.77 o 
   2   1   8        0.74        0.70      0.08 o 
   3   1   8       16.97       19.96      0.26 o 
   4   1   8      292.48      301.63      2.11 o 
   5   1   8       90.07       92.48      1.06 o 
   6   1   8       14.22       13.44      0.60 o 
   7   1   8      103.53      103.60      2.31 o 
   8   1   8       41.85       42.83      1.50 o 
  -8   2   8        0.37        0.76      0.49 o 
  -7   2   8        9.34        8.81      0.61 o 
  -6   2   8       10.80        9.91      0.55 o 
  -5   2   8       13.70       14.54      0.33 o 
  -4   2   8        0.97        0.87      0.16 o 
  -3   2   8      155.03      150.98      1.28 o 
  -2   2   8     1673.61     1790.63     12.82 o 
  -1   2   8      201.92      208.43      1.38 o 
   0   2   8      109.48      111.77      0.74 o 
   1   2   8      166.10      181.07      0.96 o 
   2   2   8      924.02      942.35      4.97 o 
   3   2   8        2.79        3.88      0.13 o 
   4   2   8        0.00        0.37      0.16 o 
   5   2   8       78.13       77.86      0.98 o 
   6   2   8       46.80       47.15      1.14 o 
   7   2   8       39.12       44.33      1.43 o 
   8   2   8       32.19       26.37      1.91 o 
  -8   3   8       31.73       39.08      2.17 o 
  -7   3   8        1.62        2.62      0.92 o 
  -6   3   8        1.18        1.18      0.31 o 
  -5   3   8      107.88      101.93      1.32 o 
  -4   3   8       10.76       10.16      0.26 o 
  -3   3   8       13.79       14.68      0.25 o 
  -2   3   8       30.40       22.27      0.33 o 
  -1   3   8       52.33       65.74      0.52 o 
   0   3   8        4.16        5.03      0.14 o 
   1   3   8      279.09      299.83      1.62 o 
   2   3   8     1413.03     1380.29      7.33 o 
   3   3   8       11.27       17.05      0.23 o 
   4   3   8        5.30        3.04      0.26 o 
   5   3   8       11.44       10.69      0.41 o 
   6   3   8        0.17       -0.28      0.32 o 
   7   3   8        0.09        0.32      0.57 o 
   8   3   8       21.84       23.30      1.22 o 
  -8   4   8        1.91        0.06      0.99 o 
  -7   4   8        6.32        7.43      1.21 o 
  -6   4   8        0.12        0.44      1.01 o 
  -5   4   8      217.95      230.50      2.63 o 
  -4   4   8      414.82      416.78      3.78 o 
  -3   4   8       20.79       21.35      0.30 o 
  -2   4   8       33.91       32.15      0.40 o 
  -1   4   8      337.31      346.28      2.06 o 
   0   4   8       21.69       29.11      0.34 o 
   1   4   8      264.18      267.35      1.62 o 
   2   4   8      248.57      248.89      1.57 o 
   3   4   8       36.00       37.77      0.41 o 
   4   4   8       15.89       12.80      0.41 o 
   5   4   8        0.22        0.16      0.30 o 
   6   4   8       25.32       22.46      0.73 o 
   7   4   8        2.38        3.24      0.67 o 
  -7   5   8        0.29        0.47      0.96 o 
  -6   5   8        6.33        5.18      0.48 o 
  -5   5   8       18.31       17.41      0.64 o 
  -4   5   8      207.19      198.46      2.02 o 
  -3   5   8      199.04      194.85      1.71 o 
  -2   5   8       24.19       22.40      0.37 o 
  -1   5   8       24.02       20.12      0.31 o 
   0   5   8      443.87      442.71      2.52 o 
   1   5   8      110.44      110.11      0.97 o 
   2   5   8        0.46       -0.30      0.20 o 
   3   5   8       17.26       15.44      0.37 o 
   4   5   8      107.80       99.00      1.05 o 
   5   5   8       79.79       80.03      1.16 o 
   6   5   8        4.36        5.67      1.04 o 
   7   5   8        1.12        1.76      0.52 o 
  -7   6   8       16.72       18.02      0.81 o 
  -6   6   8        1.89        0.68      0.59 o 
  -5   6   8        0.84        0.54      0.41 o 
  -4   6   8       40.53       38.96      0.81 o 
  -3   6   8        5.81        5.23      0.31 o 
  -2   6   8       36.39       36.42      0.56 o 
  -1   6   8        1.06        0.41      0.16 o 
   0   6   8        4.28        5.48      0.40 o 
   1   6   8       68.40       67.68      0.83 o 
   2   6   8        9.83        9.42      0.49 o 
   3   6   8       41.37       35.60      0.76 o 
   4   6   8        1.07        0.81      0.29 o 
   5   6   8       12.51       10.86      0.51 o 
   6   6   8        2.19        5.19      0.63 o 
  -6   7   8        5.07        4.51      0.71 o 
  -5   7   8        0.88        1.13      0.49 o 
  -4   7   8        8.74        8.42      0.48 o 
  -3   7   8        0.43        0.40      0.32 o 
  -2   7   8        0.21        0.07      0.30 o 
  -1   7   8        2.64        1.95      0.20 o 
   0   7   8       24.42       21.83      0.64 o 
   1   7   8        0.30       -0.35      0.28 o 
   2   7   8        0.32        0.08      0.29 o 
   3   7   8        0.25        0.33      0.31 o 
   4   7   8        0.34       -0.07      0.33 o 
   5   7   8        1.40        1.92      0.40 o 
   6   7   8       33.52       41.78      2.44 o 
  -5   8   8       15.48       18.00      0.91 o 
  -4   8   8        3.99        4.69      0.63 o 
  -3   8   8       24.45       26.20      0.76 o 
  -2   8   8       16.75       15.94      0.72 o 
  -1   8   8        2.32        0.97      0.49 o 
   0   8   8       13.89       14.96      0.83 o 
   1   8   8        0.03        0.03      0.44 o 
   2   8   8        9.24        9.66      0.52 o 
   3   8   8        3.83        4.77      0.49 o 
   4   8   8        6.21        7.11      0.54 o 
  -3   9   8        0.76        1.12      0.47 o 
  -2   9   8        0.44        1.14      0.42 o 
  -1   9   8        9.75       11.42      0.84 o 
   0   9   8        0.57        0.67      0.46 o 
   1   9   8        5.13        6.71      0.70 o 
   2   9   8       32.14       35.86      1.27 o 
   3   9   8        0.00       -0.02      0.41 o 
  -7   0   9       51.60       39.89      1.65 o 
  -5   0   9       88.87       74.69      1.63 o 
  -3   0   9        0.24        3.12      0.29 o 
  -1   0   9       35.06       32.69      0.52 o 
   1   0   9     1135.84     1179.69      8.52 o 
   3   0   9     1061.87     1118.13      8.74 o 
   5   0   9       57.98       56.57      1.02 o 
   7   0   9        8.82       11.79      1.21 o 
  -8   1   9        0.00       -0.29      0.49 o 
  -7   1   9        0.15       -0.12      0.45 o 
  -6   1   9       38.79       31.59      0.81 o 
  -5   1   9        0.30        0.66      0.27 o 
  -4   1   9       14.50       14.23      0.31 o 
  -3   1   9      768.27      792.99      7.59 o 
  -2   1   9        5.89        8.32      0.25 o 
  -1   1   9       11.54       22.49      0.23 o 
   0   1   9      471.85      482.72      2.86 o 
   1   1   9      143.47      136.06      0.81 o 
   2   1   9       96.04      107.44      0.61 o 
   3   1   9       29.45       41.74      0.34 o 
   4   1   9      264.76      271.25      1.91 o 
   5   1   9      105.02      102.80      0.96 o 
   6   1   9       24.86       26.16      0.65 o 
   7   1   9       21.50       20.79      2.09 o 
   8   1   9        4.48        3.56      0.72 o 
  -8   2   9        0.00       -0.17      0.46 o 
  -7   2   9        0.20       -0.05      0.38 o 
  -6   2   9        3.13        3.51      1.14 o 
  -5   2   9       16.26       17.44      0.42 o 
  -4   2   9       15.62       18.49      0.46 o 
  -3   2   9       71.03       72.96      0.80 o 
  -2   2   9       64.63       78.91      0.76 o 
  -1   2   9        2.27        4.37      0.14 o 
   0   2   9     1511.11     1595.95      8.71 o 
   1   2   9        3.00        2.36      0.13 o 
   2   2   9      117.42      126.05      0.76 o 
   3   2   9       19.88       22.08      0.24 o 
   4   2   9       78.82       79.98      0.70 o 
   5   2   9      135.60      131.41      1.42 o 
   6   2   9       13.79       13.59      0.65 o 
   7   2   9       49.21       50.57      1.58 o 
   8   2   9        6.80        5.20      1.19 o 
  -8   3   9       11.73       17.20      1.61 o 
  -7   3   9        1.29        0.89      0.86 o 
  -6   3   9        1.93        1.55      0.37 o 
  -5   3   9      348.11      351.23      3.69 o 
  -4   3   9      340.58      323.85      3.05 o 
  -3   3   9        7.25        5.28      0.20 o 
  -2   3   9       22.90       26.20      0.36 o 
  -1   3   9        4.05        5.68      0.15 o 
   0   3   9       47.82       68.78      0.56 o 
   1   3   9       68.30       77.19      0.56 o 
   2   3   9      270.87      278.68      1.65 o 
   3   3   9      125.09      112.35      0.74 o 
   4   3   9        0.01       -0.16      0.14 o 
   5   3   9        2.65        1.60      0.26 o 
   6   3   9        2.80        1.69      0.35 o 
   7   3   9        0.41        0.45      0.56 o 
   8   3   9        6.64        6.64      0.83 o 
  -8   4   9        0.01       -0.24      1.01 o 
  -7   4   9        0.18        0.47      0.92 o 
  -6   4   9        3.98        4.22      0.47 o 
  -5   4   9      127.00      122.38      1.63 o 
  -4   4   9       46.13       43.38      0.87 o 
  -3   4   9        9.94        9.02      0.30 o 
  -2   4   9        0.03        0.01      0.12 o 
  -1   4   9       12.70        7.47      0.19 o 
   0   4   9       54.47       61.24      0.54 o 
   1   4   9      131.32      146.58      0.92 o 
   2   4   9        4.91        6.48      0.20 o 
   3   4   9       46.54       54.84      0.56 o 
   4   4   9       14.27       14.83      0.36 o 
   5   4   9       23.35       18.12      0.65 o 
   6   4   9        4.28        2.62      0.47 o 
   7   4   9        6.56        8.75      0.65 o 
  -7   5   9        3.85        3.93      0.54 o 
  -6   5   9        0.00       -0.27      0.37 o 
  -5   5   9       57.12       56.01      1.05 o 
  -4   5   9      108.46      112.97      1.31 o 
  -3   5   9       12.76       12.67      0.37 o 
  -2   5   9        2.18        2.28      0.16 o 
  -1   5   9       11.82       10.61      0.25 o 
   0   5   9       40.53       42.19      0.44 o 
   1   5   9      124.94      113.50      1.00 o 
   2   5   9      445.70      440.69      2.91 o 
   3   5   9        0.73        0.52      0.19 o 
   4   5   9        1.49        1.13      0.24 o 
   5   5   9        1.18        1.75      0.33 o 
   6   5   9       14.23       12.04      0.71 o 
   7   5   9        9.81       13.47      0.80 o 
  -6   6   9        1.03        0.27      0.46 o 
  -5   6   9        0.65       -0.41      0.41 o 
  -4   6   9       42.33       42.45      0.84 o 
  -3   6   9        2.74        1.97      0.28 o 
  -2   6   9       71.93       68.76      0.79 o 
  -1   6   9        0.11        0.13      0.16 o 
   0   6   9        7.53        6.69      0.27 o 
   1   6   9      129.79      120.61      1.39 o 
   2   6   9       61.31       60.81      0.88 o 
   3   6   9        0.90       -0.43      0.30 o 
   4   6   9       49.32       48.33      0.80 o 
   5   6   9        2.26        2.63      0.37 o 
   6   6   9        2.22        2.12      0.57 o 
  -6   7   9       13.82       16.10      0.85 o 
  -5   7   9        2.41        2.43      0.52 o 
  -4   7   9        3.37        3.85      0.41 o 
  -3   7   9        3.18        3.19      0.38 o 
  -2   7   9        2.42        1.87      0.34 o 
  -1   7   9        5.38        5.39      0.26 o 
   0   7   9        0.00       -0.36      0.27 o 
   1   7   9       66.49       58.60      1.15 o 
   2   7   9       48.36       44.52      1.24 o 
   3   7   9        0.23       -0.01      0.32 o 
   4   7   9        0.56       -0.50      0.33 o 
   5   7   9        0.07        0.33      0.37 o 
  -4   8   9        0.19       -0.69      0.46 o 
  -3   8   9        2.63        1.46      0.40 o 
  -2   8   9       11.00       10.88      0.69 o 
  -1   8   9       11.37       11.05      0.54 o 
   0   8   9        4.17        3.25      0.57 o 
   1   8   9        1.03        0.40      0.49 o 
   2   8   9        0.30       -0.47      0.32 o 
   3   8   9        0.02       -0.44      0.37 o 
   4   8   9        7.92       10.29      0.66 o 
  -2   9   9       14.03       14.65      0.79 o 
  -1   9   9        0.12        0.00      0.55 o 
   0   9   9        0.02       -0.37      0.42 o 
   1   9   9        5.08        4.63      0.69 o 
   2   9   9        4.76        6.83      0.74 o 
  -8   0  10        0.55        1.25      0.77 o 
  -6   0  10      179.47      152.02      3.72 o 
  -4   0  10       87.49       95.25      1.66 o 
  -2   0  10        5.67       10.12      0.25 o 
   0   0  10      109.18      119.01      1.30 o 
   2   0  10      268.67      320.26      2.29 o 
   4   0  10        6.84        5.69      0.35 o 
   6   0  10        0.61        0.00      0.62 o 
   8   0  10        0.02        0.02      0.86 o 
  -8   1  10        0.00        0.00      0.51 o 
  -7   1  10        3.42        2.49      0.49 o 
  -6   1  10       11.51       10.91      0.54 o 
  -5   1  10        7.91        5.63      0.38 o 
  -4   1  10       31.52       27.40      0.49 o 
  -3   1  10       19.72       21.81      0.33 o 
  -2   1  10       80.22       96.55      0.87 o 
  -1   1  10      337.99      407.92      2.44 o 
   0   1  10       40.15       49.39      0.42 o 
   1   1  10      119.58      124.41      0.76 o 
   2   1  10       34.78       36.90      0.33 o 
   3   1  10       24.34       28.92      0.29 o 
   4   1  10        8.13        8.07      0.22 o 
   5   1  10        7.83        7.75      0.28 o 
   6   1  10       24.71       23.06      1.95 o 
   7   1  10        4.31        5.61      1.04 o 
   8   1  10       19.27       22.03      1.44 o 
  -8   2  10       10.90       10.75      0.78 o 
  -7   2  10        0.80        0.64      0.93 o 
  -6   2  10        0.68        1.32      0.40 o 
  -5   2  10       14.83       13.93      0.47 o 
  -4   2  10        7.21        6.90      0.25 o 
  -3   2  10        2.42        2.69      0.19 o 
  -2   2  10      104.95       98.64      0.98 o 
  -1   2  10       44.71       59.49      0.48 o 
   0   2  10        0.75        0.34      0.07 o 
   1   2  10       31.66       35.04      0.30 o 
   2   2  10       15.61       21.32      0.27 o 
   3   2  10      115.53      110.47      0.83 o 
   4   2  10       54.00       56.14      0.64 o 
   5   2  10       90.11       85.45      0.96 o 
   6   2  10       38.22       37.54      1.02 o 
   7   2  10       14.66       18.54      1.57 o 
   8   2  10        0.16       -0.42      0.93 o 
  -8   3  10        0.08        0.74      1.02 o 
  -7   3  10       11.59       15.11      0.75 o 
  -6   3  10        0.01        0.35      0.37 o 
  -5   3  10      109.82      107.22      1.43 o 
  -4   3  10      710.94      709.56      6.25 o 
  -3   3  10       31.85       32.52      0.40 o 
  -2   3  10        2.50        1.81      0.14 o 
  -1   3  10      172.74      205.37      1.34 o 
   0   3  10       68.84       83.39      0.72 o 
   1   3  10       47.59       45.27      0.40 o 
   2   3  10       46.52       50.92      0.46 o 
   3   3  10      378.85      361.52      2.01 o 
   4   3  10       67.42       65.38      0.66 o 
   5   3  10        6.95        5.81      0.28 o 
   6   3  10       11.68       12.00      0.59 o 
   7   3  10        0.87       -0.03      0.54 o 
   8   3  10        7.37        7.23      0.88 o 
  -7   4  10        5.71        7.51      0.58 o 
  -6   4  10        1.83        2.31      0.51 o 
  -5   4  10        0.18       -0.68      0.47 o 
  -4   4  10      153.47      147.16      1.86 o 
  -3   4  10       39.57       40.65      0.62 o 
  -2   4  10       19.70       21.78      0.30 o 
  -1   4  10       87.34       81.42      0.63 o 
   0   4  10        7.03        6.73      0.19 o 
   1   4  10      311.75      295.07      1.70 o 
   2   4  10        0.92        0.60      0.15 o 
   3   4  10      794.28      786.78      4.95 o 
   4   4  10       15.70       16.36      0.45 o 
   5   4  10       30.35       25.90      0.75 o 
   6   4  10       11.12       11.95      0.67 o 
   7   4  10        5.66        8.13      0.67 o 
  -7   5  10        0.01       -0.17      0.65 o 
  -6   5  10        1.98        3.13      0.46 o 
  -5   5  10       15.19       14.17      0.59 o 
  -4   5  10       29.62       30.19      0.60 o 
  -3   5  10      173.51      180.75      1.63 o 
  -2   5  10       13.80       11.64      0.27 o 
  -1   5  10        0.00        0.06      0.13 o 
   0   5  10        0.98        0.07      0.10 o 
   1   5  10      276.95      270.31      2.10 o 
   2   5  10       20.34       20.12      0.43 o 
   3   5  10        1.12        0.73      0.20 o 
   4   5  10       17.12       14.25      0.44 o 
   5   5  10        7.42        6.75      0.38 o 
   6   5  10        2.31        3.43      0.56 o 
   7   5  10        2.53        5.11      0.64 o 
  -6   6  10        3.84        2.58      0.51 o 
  -5   6  10        0.21       -0.39      0.39 o 
  -4   6  10        6.52        8.13      0.44 o 
  -3   6  10      329.50      324.16      2.91 o 
  -2   6  10        1.80        2.63      0.30 o 
  -1   6  10        2.04        2.03      0.20 o 
   0   6  10        0.08       -0.26      0.18 o 
   1   6  10      255.52      252.52      2.42 o 
   2   6  10       21.50       19.29      0.53 o 
   3   6  10        2.38        1.85      0.51 o 
   4   6  10        0.38       -0.31      0.32 o 
   5   6  10       14.31       13.50      0.58 o 
   6   6  10        0.91        0.79      0.54 o 
  -5   7  10        0.12       -0.29      0.47 o 
  -4   7  10        4.90        5.35      0.44 o 
  -3   7  10        2.36        3.22      0.40 o 
  -2   7  10       52.65       52.16      0.95 o 
  -1   7  10        4.62        4.51      0.25 o 
   0   7  10        2.30        2.07      0.35 o 
   1   7  10      101.73       90.10      1.97 o 
   2   7  10        0.08        0.02      0.32 o 
   3   7  10       11.48       13.08      0.57 o 
   4   7  10        2.01        0.83      0.37 o 
   5   7  10        3.59        3.53      0.62 o 
  -4   8  10        0.73        0.43      0.43 o 
  -3   8  10        1.39        1.53      0.54 o 
  -2   8  10        0.00       -0.24      0.45 o 
  -1   8  10        2.32        3.01      0.38 o 
   0   8  10        0.25       -0.14      0.47 o 
   1   8  10        4.93        4.73      0.63 o 
   2   8  10        1.47        0.86      0.68 o 
   3   8  10       24.50       27.06      0.85 o 
   4   8  10        0.92       -0.08      0.46 o 
  -2   9  10        2.91        4.33      0.58 o 
  -1   9  10        0.38        0.59      0.60 o 
   0   9  10        2.30        1.54      0.49 o 
   1   9  10        1.05        0.18      0.58 o 
   2   9  10        2.57        1.53      0.61 o 
  -7   0  11        1.97       -0.33      0.63 o 
  -5   0  11       23.63       13.60      0.62 o 
  -3   0  11        0.84        0.68      0.13 o 
  -1   0  11      155.80      130.21      1.49 o 
   1   0  11     1303.77     1406.26     11.14 o 
   3   0  11       23.63       31.03      0.50 o 
   5   0  11      140.98      138.21      2.11 o 
   7   0  11        0.00       -1.08      0.72 o 
  -8   1  11        0.14        0.08      0.52 o 
  -7   1  11        0.01       -0.32      0.43 o 
  -6   1  11       35.11       28.83      0.97 o 
  -5   1  11       64.82       53.10      0.82 o 
  -4   1  11        1.67        1.27      0.21 o 
  -3   1  11       85.45       87.89      0.90 o 
  -2   1  11       50.75       32.66      0.37 o 
  -1   1  11       27.39       21.68      0.25 o 
   0   1  11      300.99      318.28      1.96 o 
   1   1  11      340.23      371.02      2.10 o 
   2   1  11      121.58      147.50      0.89 o 
   3   1  11        2.80        2.76      0.16 o 
   4   1  11      238.66      245.60      1.71 o 
   5   1  11      125.84      120.63      1.23 o 
   6   1  11        8.24        8.03      0.74 o 
   7   1  11        1.21        1.70      0.92 o 
   8   1  11       14.92       16.28      1.31 o 
  -8   2  11        0.71        0.82      0.52 o 
  -7   2  11        4.70        4.77      0.55 o 
  -6   2  11        4.11        4.99      0.52 o 
  -5   2  11        7.27        5.32      0.38 o 
  -4   2  11       41.98       36.48      0.57 o 
  -3   2  11      288.29      277.05      2.42 o 
  -2   2  11      530.13      561.95      3.85 o 
  -1   2  11      277.75      302.14      1.87 o 
   0   2  11        7.20        7.87      0.18 o 
   1   2  11       16.34       10.93      0.18 o 
   2   2  11       16.26       18.48      0.27 o 
   3   2  11      204.71      190.48      1.18 o 
   4   2  11      130.25      136.43      1.22 o 
   5   2  11       31.01       30.86      0.63 o 
   6   2  11        0.75        1.57      0.43 o 
   7   2  11       13.20       15.18      1.97 o 
   8   2  11       18.98       16.88      1.74 o 
  -8   3  11        0.01       -0.77      0.87 o 
  -7   3  11       25.40       32.81      1.30 o 
  -6   3  11        3.52        3.98      0.55 o 
  -5   3  11       65.67       60.18      1.00 o 
  -4   3  11        5.57        3.99      0.45 o 
  -3   3  11       10.28       11.62      0.25 o 
  -2   3  11        2.46        3.00      0.14 o 
  -1   3  11      444.10      483.44      3.47 o 
   0   3  11       66.39       65.27      0.56 o 
   1   3  11      127.56      104.65      0.66 o 
   2   3  11      192.24      196.83      1.24 o 
   3   3  11       59.54       53.62      0.49 o 
   4   3  11       17.85       15.77      0.38 o 
   5   3  11        1.26        1.21      0.29 o 
   6   3  11       34.72       31.33      0.84 o 
   7   3  11        7.02        7.12      0.82 o 
  -7   4  11       11.04       15.95      0.84 o 
  -6   4  11        0.72        1.07      0.46 o 
  -5   4  11       49.91       42.51      0.89 o 
  -4   4  11      182.51      177.08      2.23 o 
  -3   4  11       17.78       16.74      0.44 o 
  -2   4  11       40.61       42.80      0.49 o 
  -1   4  11       36.62       38.33      0.40 o 
   0   4  11       79.04       84.45      0.70 o 
   1   4  11      119.94      120.29      0.86 o 
   2   4  11      205.06      207.67      1.45 o 
   3   4  11      544.53      539.83      3.51 o 
   4   4  11       73.79       75.33      0.92 o 
   5   4  11        0.92        0.29      0.41 o 
   6   4  11        6.30        4.93      0.56 o 
   7   4  11        2.25        2.69      0.54 o 
  -7   5  11       15.57       16.03      0.90 o 
  -6   5  11       11.48       10.20      0.61 o 
  -5   5  11        1.54        0.99      0.58 o 
  -4   5  11      116.74      116.06      1.34 o 
  -3   5  11      174.64      170.69      1.56 o 
  -2   5  11        1.40        1.04      0.17 o 
  -1   5  11       26.24       24.15      0.38 o 
   0   5  11        9.94        6.89      0.28 o 
   1   5  11       57.73       55.39      0.77 o 
   2   5  11      120.89      118.20      1.15 o 
   3   5  11        6.53        4.25      0.26 o 
   4   5  11       16.62       17.97      0.49 o 
   5   5  11        8.88       11.59      0.49 o 
   6   5  11        3.47        2.89      0.55 o 
   7   5  11       29.75       37.20      1.23 o 
  -6   6  11        0.62       -0.09      0.45 o 
  -5   6  11        3.88        3.26      0.51 o 
  -4   6  11       17.75       18.21      0.60 o 
  -3   6  11       31.21       33.88      0.66 o 
  -2   6  11       11.59       13.85      0.54 o 
  -1   6  11       28.30       27.27      0.48 o 
   0   6  11        5.35        4.38      0.25 o 
   1   6  11        3.32        2.93      0.35 o 
   2   6  11        0.13       -0.25      0.27 o 
   3   6  11        3.95        3.12      0.38 o 
   4   6  11        0.04       -0.40      0.32 o 
   5   6  11        0.81        0.17      0.34 o 
   6   6  11       23.97       27.46      1.19 o 
  -5   7  11        0.72       -0.66      0.47 o 
  -4   7  11        0.08       -0.12      0.33 o 
  -3   7  11      131.24      121.92      1.59 o 
  -2   7  11        3.42        4.73      0.42 o 
  -1   7  11        6.71        5.97      0.33 o 
   0   7  11       20.03       18.95      0.52 o 
   1   7  11        9.51        7.79      0.52 o 
   2   7  11        9.10        7.76      0.47 o 
   3   7  11       10.79       13.89      0.57 o 
   4   7  11        0.03       -0.72      0.48 o 
   5   7  11        0.96        1.36      0.42 o 
  -4   8  11        0.88        0.60      0.40 o 
  -3   8  11        1.09        1.02      0.42 o 
  -2   8  11       10.81       11.80      0.66 o 
  -1   8  11        0.03       -0.39      0.33 o 
   0   8  11        0.04       -0.16      0.48 o 
   1   8  11        0.70        0.36      0.52 o 
   2   8  11       12.43       15.09      0.85 o 
   3   8  11        9.24       10.02      0.59 o 
   4   8  11        0.65        0.08      0.47 o 
  -2   9  11        5.93        7.78      0.56 o 
  -1   9  11        1.85        1.92      0.62 o 
   0   9  11        5.08        5.26      0.57 o 
   1   9  11        0.45        0.49      0.59 o 
  -8   0  12        0.00       -0.58      0.75 o 
  -6   0  12       23.77       15.95      1.16 o 
  -4   0  12        2.51        4.40      0.38 o 
  -2   0  12        0.87        1.72      0.19 o 
   0   0  12      443.12      495.74      6.40 o 
   2   0  12      233.83      266.73      2.25 o 
   4   0  12       78.54       76.68      1.14 o 
   6   0  12        0.21       -0.94      0.62 o 
   8   0  12        0.38       -0.43      0.89 o 
  -8   1  12        8.58        9.13      1.07 o 
  -7   1  12        6.39        7.24      0.65 o 
  -6   1  12        8.59        5.09      0.54 o 
  -5   1  12       67.13       59.60      0.92 o 
  -4   1  12       24.49       24.84      0.48 o 
  -3   1  12        0.09        0.91      0.15 o 
  -2   1  12       35.88       37.71      0.50 o 
  -1   1  12       76.14       78.60      0.56 o 
   0   1  12      526.73      574.68      3.43 o 
   1   1  12       85.59       85.28      0.61 o 
   2   1  12        1.01        0.56      0.09 o 
   3   1  12       10.80        9.81      0.22 o 
   4   1  12       52.17       49.70      0.59 o 
   5   1  12        1.65        1.68      0.27 o 
   6   1  12       32.73       38.51      1.38 o 
   7   1  12        0.03        0.38      0.83 o 
   8   1  12        7.77       10.45      0.96 o 
  -8   2  12        0.72        0.88      0.55 o 
  -7   2  12        1.46        3.41      0.55 o 
  -6   2  12       62.38       57.72      1.42 o 
  -5   2  12        7.72        6.97      0.47 o 
  -4   2  12      484.00      484.01      4.37 o 
  -3   2  12      198.39      182.97      1.72 o 
  -2   2  12      251.31      289.26      2.09 o 
  -1   2  12        4.87        6.52      0.17 o 
   0   2  12       28.01       34.48      0.44 o 
   1   2  12       77.12       69.82      0.53 o 
   2   2  12        2.07        0.64      0.09 o 
   3   2  12      171.29      169.04      1.05 o 
   4   2  12       29.53       28.81      0.48 o 
   5   2  12        3.63        4.33      0.32 o 
   6   2  12       25.63       23.44      0.72 o 
   7   2  12        3.69        4.24      0.74 o 
   8   2  12       10.51       12.62      1.54 o 
  -8   3  12        0.92        0.15      0.52 o 
  -7   3  12       24.88       29.63      1.51 o 
  -6   3  12       36.03       39.74      1.66 o 
  -5   3  12        1.08        1.91      0.41 o 
  -4   3  12       60.51       58.71      1.00 o 
  -3   3  12       13.50       13.40      0.56 o 
  -2   3  12        8.38       10.45      0.33 o 
  -1   3  12       38.78       46.41      0.49 o 
   0   3  12        7.39       10.30      0.23 o 
   1   3  12        0.03        0.04      0.08 o 
   2   3  12       12.88       12.48      0.26 o 
   3   3  12      101.01       92.31      0.79 o 
   4   3  12      135.23      134.86      1.22 o 
   5   3  12       10.43       10.83      0.52 o 
   6   3  12       29.83       28.28      0.82 o 
   7   3  12        1.86        1.00      0.65 o 
  -7   4  12        1.57        2.84      1.30 o 
  -6   4  12        4.21        6.36      0.64 o 
  -5   4  12        6.67        5.64      0.53 o 
  -4   4  12        1.63        1.73      0.35 o 
  -3   4  12        7.23        7.25      0.31 o 
  -2   4  12       10.44       10.61      0.27 o 
  -1   4  12       17.39       17.04      0.29 o 
   0   4  12        0.75        0.51      0.13 o 
   1   4  12      113.84      104.79      0.83 o 
   2   4  12     1000.41      977.78      6.02 o 
   3   4  12        3.38        2.41      0.22 o 
   4   4  12        1.35        0.95      0.17 o 
   5   4  12        7.35        6.79      0.58 o 
   6   4  12        3.43        2.96      0.53 o 
   7   4  12        4.50        4.93      0.63 o 
  -7   5  12        5.22        7.06      1.34 o 
  -6   5  12        0.30        0.60      0.45 o 
  -5   5  12        0.37       -0.30      0.40 o 
  -4   5  12       40.17       39.02      1.03 o 
  -3   5  12       26.28       25.51      0.49 o 
  -2   5  12      137.17      130.03      1.19 o 
  -1   5  12       50.45       42.24      0.50 o 
   0   5  12       14.29       10.64      0.29 o 
   1   5  12        8.59        9.58      0.30 o 
   2   5  12       74.17       73.26      0.85 o 
   3   5  12        5.03        6.62      0.36 o 
   4   5  12       58.02       53.56      1.10 o 
   5   5  12       15.46       19.39      0.60 o 
   6   5  12        0.25       -0.61      0.60 o 
  -6   6  12        2.29        2.25      0.53 o 
  -5   6  12        0.82       -0.44      0.44 o 
  -4   6  12        5.22        6.13      0.39 o 
  -3   6  12       10.57       12.62      0.43 o 
  -2   6  12       35.58       40.31      0.82 o 
  -1   6  12        7.70        4.82      0.27 o 
   0   6  12       14.92       10.57      0.37 o 
   1   6  12        0.57        0.82      0.32 o 
   2   6  12        1.54        1.60      0.32 o 
   3   6  12       44.83       42.08      0.87 o 
   4   6  12        3.26        3.66      0.41 o 
   5   6  12        4.28        4.45      0.61 o 
   6   6  12        2.76        5.15      1.42 o 
  -5   7  12        4.11        3.41      0.59 o 
  -4   7  12        0.47       -0.02      0.37 o 
  -3   7  12       14.61       17.83      0.66 o 
  -2   7  12       28.12       28.55      0.76 o 
  -1   7  12        0.78        0.90      0.29 o 
   0   7  12        0.00       -0.33      0.23 o 
   1   7  12        0.01       -0.16      0.44 o 
   2   7  12        1.22        0.46      0.47 o 
   3   7  12        4.21        4.68      0.43 o 
   4   7  12        3.82        4.68      0.50 o 
   5   7  12        0.54       -0.50      0.40 o 
  -4   8  12        0.99        0.50      0.40 o 
  -3   8  12        0.18        0.44      0.40 o 
  -2   8  12        5.00        6.37      0.53 o 
  -1   8  12        5.59        6.33      0.47 o 
   0   8  12        2.36        2.94      0.58 o 
   1   8  12        3.21        1.95      0.57 o 
   2   8  12       36.31       31.14      1.16 o 
   3   8  12        3.87        4.12      0.49 o 
  -1   9  12        5.38        6.41      0.75 o 
   0   9  12        0.58        0.62      0.47 o 
   1   9  12        1.27        2.28      0.69 o 
  -7   0  13        4.40        4.76      0.85 o 
  -5   0  13       61.94       63.18      2.07 o 
  -3   0  13        2.75        1.29      0.18 o 
  -1   0  13      236.13      217.96      2.37 o 
   1   0  13       44.62       51.49      0.65 o 
   3   0  13       20.51       22.11      0.41 o 
   5   0  13       18.45       18.43      0.67 o 
   7   0  13       11.18       14.29      1.42 o 
  -8   1  13        0.59        1.74      0.64 o 
  -7   1  13        9.33        8.66      0.70 o 
  -6   1  13        5.38        4.30      0.55 o 
  -5   1  13        0.18        0.74      0.33 o 
  -4   1  13      100.62      106.01      1.68 o 
  -3   1  13       65.15       63.99      0.58 o 
  -2   1  13       14.36       15.71      0.30 o 
  -1   1  13        1.81        2.45      0.18 o 
   0   1  13      550.42      603.97      3.46 o 
   1   1  13        0.26       -0.06      0.09 o 
   2   1  13       59.40       70.73      0.54 o 
   3   1  13        6.01        5.47      0.18 o 
   4   1  13       67.56       68.48      0.77 o 
   5   1  13        1.35        2.18      0.38 o 
   6   1  13        1.77        2.24      0.64 o 
   7   1  13        3.01        2.97      0.93 o 
   8   1  13        1.45        0.45      0.68 o 
  -8   2  13        0.24        0.09      0.56 o 
  -7   2  13        2.23        3.91      0.68 o 
  -6   2  13       40.90       40.75      1.23 o 
  -5   2  13       19.91       19.90      0.71 o 
  -4   2  13      577.25      538.71      5.46 o 
  -3   2  13       66.88       64.09      1.00 o 
  -2   2  13       90.93       92.53      0.83 o 
  -1   2  13        3.98        5.14      0.16 o 
   0   2  13       61.96       68.78      0.59 o 
   1   2  13       53.60       55.25      0.47 o 
   2   2  13      155.97      137.35      0.89 o 
   3   2  13       27.28       24.49      0.33 o 
   4   2  13       97.27       99.91      0.90 o 
   5   2  13       86.53       82.52      1.32 o 
   6   2  13        2.78        2.36      0.39 o 
   7   2  13        0.60        0.11      0.60 o 
  -7   3  13        2.77        2.81      0.65 o 
  -6   3  13        2.27        2.47      0.54 o 
  -5   3  13       46.75       42.49      0.86 o 
  -4   3  13       18.28       19.78      0.70 o 
  -3   3  13        0.60        0.27      0.22 o 
  -2   3  13        7.18        7.98      0.25 o 
  -1   3  13      128.53      137.08      1.05 o 
   0   3  13       77.99       78.97      0.67 o 
   1   3  13       15.06       11.52      0.23 o 
   2   3  13      460.79      444.19      3.05 o 
   3   3  13       66.00       63.24      0.65 o 
   4   3  13       57.82       56.51      0.70 o 
   5   3  13        0.15        0.05      0.32 o 
   6   3  13        4.56        4.58      0.53 o 
   7   3  13        8.70        7.51      0.88 o 
  -7   4  13        0.40        0.79      0.52 o 
  -6   4  13      106.06      115.09      2.38 o 
  -5   4  13       23.01       21.10      0.68 o 
  -4   4  13        5.03        4.78      0.54 o 
  -3   4  13        1.17        0.56      0.22 o 
  -2   4  13        8.29       10.03      0.27 o 
  -1   4  13        2.17        4.07      0.20 o 
   0   4  13       16.14       17.59      0.32 o 
   1   4  13       49.53       49.09      0.54 o 
   2   4  13      652.83      636.90      4.05 o 
   3   4  13       36.33       32.89      0.52 o 
   4   4  13        0.78        0.90      0.21 o 
   5   4  13        0.64        0.47      0.43 o 
   6   4  13        1.95        3.00      0.55 o 
   7   4  13        0.58        1.23      0.56 o 
  -6   5  13        5.89        9.40      0.69 o 
  -5   5  13        0.09        0.59      0.43 o 
  -4   5  13        8.48        6.85      0.55 o 
  -3   5  13       36.78       34.29      0.55 o 
  -2   5  13       30.17       22.66      0.50 o 
  -1   5  13        6.93        6.69      0.25 o 
   0   5  13        2.56        1.92      0.18 o 
   1   5  13       10.83        9.43      0.30 o 
   2   5  13        7.69        7.95      0.37 o 
   3   5  13      146.76      142.02      1.73 o 
   4   5  13       77.09       67.14      0.95 o 
   5   5  13        1.03        2.11      0.34 o 
   6   5  13        1.27        2.91      0.58 o 
  -6   6  13        1.27        0.68      0.52 o 
  -5   6  13        2.45        2.70      0.53 o 
  -4   6  13        0.05        0.07      0.28 o 
  -3   6  13        3.51        4.27      0.33 o 
  -2   6  13      166.40      157.59      1.94 o 
  -1   6  13       11.52        9.84      0.36 o 
   0   6  13       42.93       35.59      0.66 o 
   1   6  13        5.55        5.55      0.44 o 
   2   6  13        1.72        1.66      0.32 o 
   3   6  13       14.53       15.07      0.58 o 
   4   6  13       63.12       63.16      1.10 o 
   5   6  13        0.50        0.28      0.36 o 
   6   6  13        0.10        0.03      0.53 o 
  -5   7  13       11.13       11.41      0.86 o 
  -4   7  13        5.62        6.75      0.48 o 
  -3   7  13       24.30       23.73      0.80 o 
  -2   7  13       34.12       36.27      0.84 o 
  -1   7  13        0.27       -0.01      0.33 o 
   0   7  13       14.66       11.95      0.49 o 
   1   7  13        0.40        0.07      0.45 o 
   2   7  13        0.95        1.46      0.51 o 
   3   7  13       24.70       26.46      0.83 o 
   4   7  13        4.94        9.01      0.84 o 
   5   7  13        0.20       -0.28      0.41 o 
  -3   8  13       10.26        8.78      0.57 o 
  -2   8  13       29.02       27.95      0.88 o 
  -1   8  13        5.27        4.91      0.46 o 
   0   8  13       19.17       22.12      1.14 o 
   1   8  13        0.46       -0.44      0.50 o 
   2   8  13       13.70       10.90      0.79 o 
   3   8  13        8.58        8.92      0.58 o 
  -8   0  14       32.14       52.11      2.28 o 
  -6   0  14        0.09        1.14      0.65 o 
  -4   0  14       18.82       22.30      0.47 o 
  -2   0  14        1.88        1.42      0.21 o 
   0   0  14      225.24      252.58      2.45 o 
   2   0  14       22.63       27.47      0.42 o 
   4   0  14       13.28        9.34      0.53 o 
   6   0  14        1.48        1.22      0.79 o 
  -8   1  14       10.74       15.01      0.97 o 
  -7   1  14        3.22        2.73      0.60 o 
  -6   1  14        4.45        3.64      0.60 o 
  -5   1  14       16.20       12.87      1.17 o 
  -4   1  14        6.60        5.53      0.34 o 
  -3   1  14       99.16       91.34      0.97 o 
  -2   1  14       26.17       22.27      0.31 o 
  -1   1  14        1.09        0.35      0.09 o 
   0   1  14       41.70       41.39      0.41 o 
   1   1  14      195.98      200.29      1.25 o 
   2   1  14       41.80       42.57      0.37 o 
   3   1  14        0.01       -0.19      0.13 o 
   4   1  14       97.36      100.74      1.01 o 
   5   1  14        6.85        6.76      0.37 o 
   6   1  14        0.66        0.57      0.59 o 
   7   1  14       27.96       28.81      1.57 o 
  -8   2  14        0.04       -0.28      0.58 o 
  -7   2  14        7.90        9.01      0.76 o 
  -6   2  14        0.91        2.00      0.51 o 
  -5   2  14       12.23        8.28      0.53 o 
  -4   2  14       13.52       12.38      0.52 o 
  -3   2  14      123.29      117.48      1.22 o 
  -2   2  14        0.98        0.54      0.14 o 
  -1   2  14       10.88       10.77      0.22 o 
   0   2  14       10.73       10.03      0.22 o 
   1   2  14       16.13       13.17      0.23 o 
   2   2  14        7.65        8.30      0.21 o 
   3   2  14       44.33       43.50      0.58 o 
   4   2  14      132.69      130.30      1.10 o 
   5   2  14       39.36       36.72      1.03 o 
   6   2  14        2.11        1.29      0.39 o 
   7   2  14       10.37        8.82      0.93 o 
  -7   3  14        0.15        0.66      0.55 o 
  -6   3  14       24.21       25.27      1.07 o 
  -5   3  14       37.48       38.08      0.84 o 
  -4   3  14        3.46        1.52      0.46 o 
  -3   3  14       76.23       73.47      0.96 o 
  -2   3  14       74.69       76.87      0.67 o 
  -1   3  14       68.48       71.97      0.67 o 
   0   3  14       29.21       27.25      0.37 o 
   1   3  14       85.31       80.52      0.62 o 
   2   3  14      359.66      346.37      2.35 o 
   3   3  14       97.35      101.19      1.03 o 
   4   3  14       22.89       23.29      0.51 o 
   5   3  14        3.97        2.54      0.47 o 
   6   3  14        0.33       -0.23      0.44 o 
   7   3  14        5.93        3.99      0.61 o 
  -7   4  14        3.07        3.92      0.65 o 
  -6   4  14        3.57        4.28      0.67 o 
  -5   4  14       51.61       50.02      1.02 o 
  -4   4  14        0.59       -0.42      0.29 o 
  -3   4  14        0.17       -0.05      0.21 o 
  -2   4  14        4.41        2.03      0.19 o 
  -1   4  14       18.31       22.09      0.39 o 
   0   4  14        2.31        2.32      0.19 o 
   1   4  14      224.52      223.43      1.80 o 
   2   4  14        0.62        0.75      0.20 o 
   3   4  14        2.47        2.55      0.23 o 
   4   4  14        0.86        0.84      0.28 o 
   5   4  14        3.48        4.15      0.55 o 
   6   4  14        2.19        2.93      0.55 o 
   7   4  14        2.79        2.41      0.62 o 
  -6   5  14        1.04        0.85      0.49 o 
  -5   5  14        1.31        1.53      0.46 o 
  -4   5  14       10.24        8.63      0.74 o 
  -3   5  14        0.36       -0.34      0.27 o 
  -2   5  14       80.74       70.49      0.87 o 
  -1   5  14       12.50       11.38      0.31 o 
   0   5  14       27.65       29.79      0.48 o 
   1   5  14        0.33        0.00      0.19 o 
   2   5  14        7.62        8.28      0.48 o 
   3   5  14      211.61      196.64      2.20 o 
   4   5  14       60.84       56.66      0.96 o 
   5   5  14        1.81        2.63      0.36 o 
   6   5  14        8.93       12.08      1.05 o 
  -6   6  14       16.57       19.93      0.93 o 
  -5   6  14        1.80        2.11      0.82 o 
  -4   6  14       10.86        9.74      0.46 o 
  -3   6  14       50.94       43.53      1.01 o 
  -2   6  14        6.72        8.81      0.47 o 
  -1   6  14        0.55        0.12      0.22 o 
   0   6  14        8.41        7.09      0.38 o 
   1   6  14        3.30        2.74      0.69 o 
   2   6  14        8.79        8.42      0.55 o 
   3   6  14       66.65       65.29      1.11 o 
   4   6  14        2.98        3.99      0.48 o 
   5   6  14        0.62       -0.06      0.36 o 
  -5   7  14        5.44        4.98      0.66 o 
  -4   7  14        0.42        0.53      0.35 o 
  -3   7  14       65.94       74.07      1.30 o 
  -2   7  14       15.51       18.02      0.67 o 
  -1   7  14        5.33        3.97      0.52 o 
   0   7  14        0.60        0.17      0.28 o 
   1   7  14        7.83        6.98      0.65 o 
   2   7  14        1.08        0.82      0.49 o 
   3   7  14       19.79       24.03      0.81 o 
   4   7  14        4.00        3.16      0.50 o 
  -3   8  14        1.20        0.58      0.42 o 
  -2   8  14       16.79       16.34      0.74 o 
  -1   8  14       17.56       19.94      0.71 o 
   0   8  14        7.40        8.08      0.75 o 
   1   8  14       13.98       13.42      0.85 o 
   2   8  14        0.32        0.11      0.78 o 
   3   8  14        3.69        4.67      0.67 o 
  -7   0  15       12.32        9.59      1.09 o 
  -5   0  15       18.77       18.89      1.28 o 
  -3   0  15     1017.40      989.55     11.01 o 
  -1   0  15        1.27        1.21      0.23 o 
   1   0  15      868.44      954.03      8.53 o 
   3   0  15       80.75       73.17      0.95 o 
   5   0  15        2.77        2.51      0.45 o 
   7   0  15        0.21       -0.66      0.88 o 
  -8   1  15       16.81       27.46      1.53 o 
  -7   1  15        0.75        1.59      0.58 o 
  -6   1  15        0.03       -0.40      0.45 o 
  -5   1  15        3.38        2.96      0.52 o 
  -4   1  15        4.57        3.11      0.24 o 
  -3   1  15      392.54      372.94      3.50 o 
  -2   1  15        5.13        3.78      0.16 o 
  -1   1  15        6.44        7.20      0.17 o 
   0   1  15        3.96        3.99      0.15 o 
   1   1  15      171.24      163.59      1.07 o 
   2   1  15        9.75        8.45      0.20 o 
   3   1  15        6.56        8.78      0.22 o 
   4   1  15        2.96        2.45      0.24 o 
   5   1  15        1.42        1.15      0.29 o 
   6   1  15       15.69       15.57      1.01 o 
   7   1  15       10.32       10.76      0.97 o 
  -7   2  15        0.10        0.75      0.59 o 
  -6   2  15        0.02       -0.13      0.47 o 
  -5   2  15       41.97       32.48      1.14 o 
  -4   2  15        3.66        3.29      0.35 o 
  -3   2  15      191.94      193.28      2.01 o 
  -2   2  15       80.77       83.28      0.80 o 
  -1   2  15       88.75       85.86      0.70 o 
   0   2  15       34.05       25.72      0.32 o 
   1   2  15       21.27       24.35      0.31 o 
   2   2  15        4.24        3.77      0.18 o 
   3   2  15      213.82      209.97      1.72 o 
   4   2  15        5.42        4.95      0.24 o 
   5   2  15       37.54       34.39      0.88 o 
   6   2  15       31.13       28.92      1.02 o 
   7   2  15        4.10        3.68      0.77 o 
  -7   3  15       10.43       11.41      2.17 o 
  -6   3  15        0.02        0.67      0.55 o 
  -5   3  15      142.73      123.32      1.71 o 
  -4   3  15        1.54        2.04      0.33 o 
  -3   3  15       43.77       38.18      0.82 o 
  -2   3  15        0.05       -0.10      0.10 o 
  -1   3  15        8.47       12.62      0.28 o 
   0   3  15       13.87       13.63      0.39 o 
   1   3  15       95.61       92.73      0.81 o 
   2   3  15      154.62      157.52      1.15 o 
   3   3  15      517.50      521.71      4.08 o 
   4   3  15        1.89        1.26      0.26 o 
   5   3  15        5.92        6.03      0.56 o 
   6   3  15        3.52        3.40      0.56 o 
   7   3  15        1.11        0.99      0.56 o 
  -7   4  15       11.23       10.44      0.84 o 
  -6   4  15       14.64       12.97      0.93 o 
  -5   4  15        0.39       -0.19      0.35 o 
  -4   4  15        1.57        0.81      0.33 o 
  -3   4  15        3.96        2.99      0.26 o 
  -2   4  15       27.69       21.16      0.41 o 
  -1   4  15      111.94      101.55      0.94 o 
   0   4  15        0.35        0.26      0.14 o 
   1   4  15        8.58        9.46      0.35 o 
   2   4  15       42.90       43.60      0.60 o 
   3   4  15       39.67       38.71      0.62 o 
   4   4  15        3.49        2.36      0.34 o 
   5   4  15        5.14        4.85      0.59 o 
   6   4  15       19.51       22.45      1.01 o 
  -6   5  15        0.02        0.34      0.49 o 
  -5   5  15        2.08        1.99      0.50 o 
  -4   5  15        0.66        0.66      0.42 o 
  -3   5  15        4.21        3.37      0.37 o 
  -2   5  15       34.19       28.66      0.60 o 
  -1   5  15        0.83        0.87      0.19 o 
   0   5  15        2.15        2.56      0.21 o 
   1   5  15        2.56        2.36      0.23 o 
   2   5  15        9.04        8.90      0.55 o 
   3   5  15        2.45        4.16      0.48 o 
   4   5  15        8.75        9.24      0.42 o 
   5   5  15       24.44       25.78      0.72 o 
   6   5  15        2.08        3.27      0.60 o 
  -5   6  15        4.43        6.62      0.65 o 
  -4   6  15        4.61        5.32      0.36 o 
  -3   6  15        0.10       -0.04      0.33 o 
  -2   6  15       31.29       28.95      0.74 o 
  -1   6  15        4.31        3.75      0.33 o 
   0   6  15       14.31       11.98      0.48 o 
   1   6  15        5.35        4.74      0.79 o 
   2   6  15        3.37        3.13      0.53 o 
   3   6  15        6.16        7.46      0.48 o 
   4   6  15       51.51       59.39      2.02 o 
   5   6  15        0.01        0.78      0.42 o 
  -4   7  15        9.18       11.81      0.55 o 
  -3   7  15       12.69       13.97      0.68 o 
  -2   7  15        4.86        4.90      0.45 o 
  -1   7  15       35.11       32.90      1.03 o 
   0   7  15        6.12        4.40      0.44 o 
   1   7  15        4.51        6.55      0.66 o 
   2   7  15        2.14        1.22      0.59 o 
   3   7  15        0.63       -0.05      0.42 o 
   4   7  15        0.00        0.45      0.48 o 
  -3   8  15        0.55        0.51      0.56 o 
  -2   8  15        6.11        4.74      0.52 o 
  -1   8  15       17.14       17.31      0.69 o 
   0   8  15        5.46        6.95      0.73 o 
   1   8  15        1.78        2.48      0.61 o 
   2   8  15        2.16        1.30      0.77 o 
  -6   0  16       27.42       26.88      1.57 o 
  -4   0  16      119.18      119.62      3.29 o 
  -2   0  16       28.68       21.64      0.58 o 
   0   0  16       49.30       60.12      0.76 o 
   2   0  16       74.05       75.09      0.82 o 
   4   0  16       11.83        7.54      0.44 o 
   6   0  16        3.53        4.41      1.04 o 
  -7   1  16        3.87        4.25      0.68 o 
  -6   1  16        3.63        3.47      0.74 o 
  -5   1  16        0.68        0.99      0.57 o 
  -4   1  16      108.75      104.09      1.44 o 
  -3   1  16       60.62       53.30      0.82 o 
  -2   1  16       47.31       47.08      0.65 o 
  -1   1  16        0.52        0.92      0.11 o 
   0   1  16       59.06       57.95      0.53 o 
   1   1  16        3.51        4.72      0.17 o 
   2   1  16       68.44       74.71      0.63 o 
   3   1  16       34.93       30.59      0.45 o 
   4   1  16       28.29       25.61      0.65 o 
   5   1  16        7.60        8.52      0.38 o 
   6   1  16        3.09        3.37      0.54 o 
   7   1  16        1.03        1.06      0.72 o 
  -7   2  16       31.04       44.41      1.48 o 
  -6   2  16        0.12        0.83      0.53 o 
  -5   2  16        7.46        9.48      0.92 o 
  -4   2  16        1.19        0.63      0.31 o 
  -3   2  16       12.20       12.63      0.44 o 
  -2   2  16        0.70        0.60      0.18 o 
  -1   2  16        5.86        6.19      0.19 o 
   0   2  16       63.71       59.07      0.53 o 
   1   2  16        4.82        4.07      0.16 o 
   2   2  16       23.31       22.60      0.38 o 
   3   2  16       24.89       24.11      0.49 o 
   4   2  16        1.77        1.67      0.23 o 
   5   2  16        2.99        3.22      0.50 o 
   6   2  16       29.69       30.62      1.06 o 
   7   2  16        0.60        0.23      0.71 o 
  -7   3  16       14.57       17.22      1.06 o 
  -6   3  16        4.61        3.68      0.65 o 
  -5   3  16        5.80        5.41      0.43 o 
  -4   3  16        1.69        1.20      0.33 o 
  -3   3  16       26.48       25.84      0.69 o 
  -2   3  16        0.33        1.30      0.16 o 
  -1   3  16        0.04       -0.01      0.15 o 
   0   3  16       76.43       77.00      0.73 o 
   1   3  16        7.92        8.13      0.21 o 
   2   3  16      707.65      692.65      4.39 o 
   3   3  16       49.20       49.22      0.74 o 
   4   3  16       21.59       20.13      0.63 o 
   5   3  16        0.30        0.71      0.45 o 
   6   3  16       30.45       27.07      1.04 o 
   7   3  16        0.20        0.43      0.56 o 
  -6   4  16        0.79       -0.64      0.80 o 
  -5   4  16        2.07        1.87      0.47 o 
  -4   4  16       13.03       12.44      0.58 o 
  -3   4  16        1.46        0.68      0.24 o 
  -2   4  16       27.44       23.72      0.44 o 
  -1   4  16       48.83       38.55      0.53 o 
   0   4  16       73.59       73.59      0.77 o 
   1   4  16       54.09       55.02      0.70 o 
   2   4  16       34.35       33.58      0.63 o 
   3   4  16       69.92       70.23      1.01 o 
   4   4  16        3.55        2.51      0.38 o 
   5   4  16        2.05        2.40      0.63 o 
   6   4  16        4.72        4.75      0.75 o 
  -6   5  16        0.61        0.75      0.50 o 
  -5   5  16       11.76       12.82      0.73 o 
  -4   5  16        5.34        5.05      0.57 o 
  -3   5  16       21.85       19.87      0.64 o 
  -2   5  16        2.47        0.90      0.30 o 
  -1   5  16       36.50       31.65      0.65 o 
   0   5  16       77.95       81.42      0.95 o 
   1   5  16       26.64       28.25      0.94 o 
   2   5  16        6.16        5.19      0.48 o 
   3   5  16        7.95        7.03      0.49 o 
   4   5  16       65.27       62.46      1.18 o 
   5   5  16        0.00        0.62      0.33 o 
   6   5  16        6.77        7.94      0.74 o 
  -5   6  16        0.03        0.40      0.53 o 
  -4   6  16        1.44        1.58      0.52 o 
  -3   6  16        2.14        1.41      0.48 o 
  -2   6  16       26.50       26.33      0.72 o 
  -1   6  16        4.33        2.97      0.33 o 
   0   6  16        3.57        5.01      0.42 o 
   1   6  16        0.05        0.11      0.46 o 
   2   6  16        1.28        1.92      0.50 o 
   3   6  16       34.16       34.18      0.89 o 
   4   6  16        0.38        4.58      0.50 o 
   5   6  16       10.61       11.37      0.62 o 
  -4   7  16        0.03       -0.38      0.32 o 
  -3   7  16        0.39        0.94      0.41 o 
  -2   7  16       25.31       25.61      0.76 o 
  -1   7  16       14.74       15.14      0.91 o 
   0   7  16        5.01        7.93      0.91 o 
   1   7  16       27.97       27.94      1.09 o 
   2   7  16        6.52        5.84      1.27 o 
   3   7  16        3.98        3.80      0.64 o 
   4   7  16       49.15       45.07      1.21 o 
  -2   8  16       37.27       39.76      1.03 o 
  -1   8  16       17.71       20.07      0.75 o 
   0   8  16       10.34       15.84      0.95 o 
   1   8  16        0.65        0.70      0.85 o 
   2   8  16        2.08        1.78      0.61 o 
  -7   0  17        0.22       -0.31      0.80 o 
  -5   0  17       34.91       32.71      1.63 o 
  -3   0  17       46.22       44.46      0.97 o 
  -1   0  17        7.78        8.33      0.42 o 
   1   0  17       36.78       37.37      0.60 o 
   3   0  17        0.66        0.32      0.26 o 
   5   0  17        7.73        6.31      0.52 o 
   7   0  17       28.99       34.54      2.22 o 
  -7   1  17        0.00       -0.87      0.58 o 
  -6   1  17       11.81       13.54      0.87 o 
  -5   1  17        0.14       -0.48      0.46 o 
  -4   1  17        3.70        3.39      0.40 o 
  -3   1  17       14.81       17.66      0.68 o 
  -2   1  17      522.40      524.13      3.73 o 
  -1   1  17       12.72       12.92      0.25 o 
   0   1  17       15.30       16.44      0.27 o 
   1   1  17        5.58        4.41      0.17 o 
   2   1  17       45.84       48.82      0.48 o 
   3   1  17       20.32       16.96      0.32 o 
   4   1  17        0.20        0.61      0.32 o 
   5   1  17        0.53        0.09      0.27 o 
   6   1  17        3.17        3.21      0.56 o 
   7   1  17        6.51        5.98      0.90 o 
  -7   2  17       16.57       21.87      1.30 o 
  -6   2  17        0.60        0.32      0.62 o 
  -5   2  17        7.63        7.41      0.71 o 
  -4   2  17       11.25        8.70      0.46 o 
  -3   2  17        6.81        5.73      0.33 o 
  -2   2  17        1.71        1.24      0.20 o 
  -1   2  17      142.91      144.14      1.06 o 
   0   2  17       80.90       78.38      0.70 o 
   1   2  17      116.69      112.44      0.83 o 
   2   2  17       51.43       49.79      0.57 o 
   3   2  17      160.41      160.74      1.67 o 
   4   2  17       29.46       30.99      0.78 o 
   5   2  17       23.39       20.38      0.90 o 
   6   2  17        0.98        1.52      0.54 o 
   7   2  17        0.02       -0.08      0.71 o 
  -7   3  17        6.33        5.48      0.78 o 
  -6   3  17        0.01       -0.53      0.54 o 
  -5   3  17        6.94        5.17      0.45 o 
  -4   3  17       68.87       60.54      1.11 o 
  -3   3  17       22.55       23.81      0.70 o 
  -2   3  17        2.17        1.31      0.15 o 
  -1   3  17        0.92        0.49      0.16 o 
   0   3  17       86.42       76.74      0.71 o 
   1   3  17       10.77       10.93      0.38 o 
   2   3  17       11.52       14.11      0.50 o 
   3   3  17        0.27        0.00      0.23 o 
   4   3  17       18.55       18.17      0.64 o 
   5   3  17       13.67       12.08      0.74 o 
   6   3  17        1.17        0.04      0.53 o 
  -6   4  17        1.45        1.73      0.64 o 
  -5   4  17        1.03        0.52      0.61 o 
  -4   4  17        9.51        6.17      0.57 o 
  -3   4  17        0.17        0.25      0.26 o 
  -2   4  17       10.56        8.68      0.32 o 
  -1   4  17       28.53       28.23      0.55 o 
   0   4  17        4.78        3.79      0.23 o 
   1   4  17        3.77        4.69      0.28 o 
   2   4  17       64.34       63.88      0.97 o 
   3   4  17       22.61       22.12      0.61 o 
   4   4  17        5.69        5.53      0.45 o 
   5   4  17        0.79       -0.63      0.47 o 
   6   4  17        0.00        0.07      0.54 o 
  -6   5  17       13.89       13.59      0.86 o 
  -5   5  17        2.51        4.44      0.59 o 
  -4   5  17        0.80        1.86      0.49 o 
  -3   5  17        0.00       -0.39      0.29 o 
  -2   5  17       18.20       13.86      0.45 o 
  -1   5  17        0.33       -0.37      0.25 o 
   0   5  17        5.83        4.80      0.39 o 
   1   5  17       35.32       35.98      0.77 o 
   2   5  17        0.98        1.04      0.39 o 
   3   5  17       22.35       20.55      0.67 o 
   4   5  17        0.47        0.90      0.39 o 
   5   5  17        0.84        1.35      0.58 o 
  -5   6  17        5.51        8.27      0.72 o 
  -4   6  17        5.03        5.46      0.66 o 
  -3   6  17        7.71        5.65      0.50 o 
  -2   6  17        9.66        6.87      0.46 o 
  -1   6  17       11.17        8.97      0.43 o 
   0   6  17        0.03        0.32      0.46 o 
   1   6  17        0.08       -0.29      0.46 o 
   2   6  17        3.05        3.13      0.55 o 
   3   6  17        1.45        2.72      0.58 o 
   4   6  17       48.98       49.92      1.12 o 
  -4   7  17        0.00        0.26      0.56 o 
  -3   7  17        0.12        0.50      0.40 o 
  -2   7  17       15.66       15.26      0.63 o 
  -1   7  17        0.37       -0.13      0.38 o 
   0   7  17       17.21       19.13      0.65 o 
   1   7  17        0.42       -0.01      0.52 o 
   2   7  17        0.00       -0.36      0.51 o 
   3   7  17        9.46        8.56      0.75 o 
  -1   8  17        1.20        3.00      0.59 o 
   0   8  17        3.13        3.66      0.69 o 
   1   8  17        0.18       -0.33      0.67 o 
  -6   0  18        4.71        7.07      1.03 o 
  -4   0  18        3.10        3.17      0.80 o 
  -2   0  18      690.31      680.15      7.83 o 
   0   0  18       29.16       28.00      0.57 o 
   2   0  18       17.89       13.63      0.40 o 
   4   0  18       76.63       76.87      2.27 o 
   6   0  18        1.10        1.16      0.96 o 
  -7   1  18        1.52        1.70      0.69 o 
  -6   1  18        2.27        5.85      0.72 o 
  -5   1  18        4.52        6.14      0.76 o 
  -4   1  18        5.22        5.60      0.48 o 
  -3   1  18      293.73      286.61      2.87 o 
  -2   1  18        1.68        2.76      0.39 o 
  -1   1  18        1.45        1.17      0.18 o 
   0   1  18        0.88        0.80      0.14 o 
   1   1  18       29.62       30.03      0.38 o 
   2   1  18        1.23        1.38      0.31 o 
   3   1  18       84.86       85.63      0.96 o 
   4   1  18       92.48       83.54      1.35 o 
   5   1  18        9.46        9.04      0.48 o 
   6   1  18        7.80       10.02      0.73 o 
   7   1  18       14.20       14.49      1.16 o 
  -7   2  18        0.69        1.59      0.71 o 
  -6   2  18       29.74       29.32      1.27 o 
  -5   2  18        3.04        1.06      0.56 o 
  -4   2  18        4.00        2.43      0.37 o 
  -3   2  18       10.73       11.36      0.51 o 
  -2   2  18        6.63        6.18      0.27 o 
  -1   2  18        0.09       -0.02      0.16 o 
   0   2  18       24.91       24.29      0.40 o 
   1   2  18      137.93      133.38      1.05 o 
   2   2  18      112.08      109.49      0.96 o 
   3   2  18      304.20      301.00      2.53 o 
   4   2  18       45.26       41.05      1.10 o 
   5   2  18        8.44        7.99      0.72 o 
   6   2  18        5.02        5.39      0.66 o 
  -6   3  18        9.29        8.25      0.81 o 
  -5   3  18        5.12        2.29      0.49 o 
  -4   3  18       41.63       45.14      0.97 o 
  -3   3  18        4.68        4.76      0.41 o 
  -2   3  18        0.82        0.68      0.19 o 
  -1   3  18       99.72       85.17      0.94 o 
   0   3  18       42.06       47.84      0.54 o 
   1   3  18        2.79        2.13      0.21 o 
   2   3  18       16.75       15.22      0.42 o 
   3   3  18       22.55       20.82      0.51 o 
   4   3  18        3.68        3.82      0.40 o 
   5   3  18        6.13        5.16      0.62 o 
   6   3  18        0.00       -0.53      0.53 o 
  -6   4  18        0.11       -0.33      0.92 o 
  -5   4  18        0.20        0.54      0.54 o 
  -4   4  18        8.77       10.17      0.65 o 
  -3   4  18       29.51       28.77      0.67 o 
  -2   4  18        0.00        0.06      0.35 o 
  -1   4  18       27.02       22.64      0.51 o 
   0   4  18       35.24       34.71      0.61 o 
   1   4  18       90.03       92.52      1.07 o 
   2   4  18       17.77       19.11      0.65 o 
   3   4  18       16.17       15.71      0.54 o 
   4   4  18        0.38        0.27      0.36 o 
   5   4  18        1.19        0.93      0.79 o 
   6   4  18        2.40        1.90      1.07 o 
  -5   5  18        7.54       11.06      0.76 o 
  -4   5  18        0.13       -0.07      0.47 o 
  -3   5  18        1.36        0.36      0.32 o 
  -2   5  18        3.83        2.97      0.36 o 
  -1   5  18        5.07        3.56      0.33 o 
   0   5  18        8.02        9.75      0.46 o 
   1   5  18       43.19       46.47      1.19 o 
   2   5  18        0.06       -0.14      0.38 o 
   3   5  18        0.02        0.15      0.39 o 
   4   5  18       11.41       13.41      0.64 o 
   5   5  18       29.70       38.32      0.91 o 
  -4   6  18        0.54        1.08      0.53 o 
  -3   6  18        1.07        0.87      0.38 o 
  -2   6  18        0.75       -0.33      0.34 o 
  -1   6  18        6.28        5.67      0.40 o 
   0   6  18        4.80        5.49      0.45 o 
   1   6  18        6.07        6.63      0.65 o 
   2   6  18       15.57       17.99      1.46 o 
   3   6  18        5.36        5.60      0.84 o 
   4   6  18        2.31        3.56      0.63 o 
  -3   7  18        0.69        1.08      0.41 o 
  -2   7  18        2.06        2.58      0.50 o 
  -1   7  18        2.42        0.65      0.41 o 
   0   7  18        0.11       -0.46      0.34 o 
   1   7  18        1.25        1.44      0.55 o 
   2   7  18        2.97        3.18      0.62 o 
   3   7  18        0.01       -0.05      0.55 o 
  -7   0  19        0.06        0.04      0.89 o 
  -5   0  19       19.04       16.81      1.39 o 
  -3   0  19      181.85      181.76      2.68 o 
  -1   0  19       67.79       63.45      1.09 o 
   1   0  19        6.88        4.79      0.26 o 
   3   0  19       10.02       13.12      0.54 o 
   5   0  19        0.17       -0.49      0.53 o 
  -7   1  19        5.74       12.05      1.01 o 
  -6   1  19       11.39       13.41      1.19 o 
  -5   1  19        0.38        0.36      0.54 o 
  -4   1  19       31.25       31.98      1.38 o 
  -3   1  19        4.17        3.79      0.32 o 
  -2   1  19       22.54       25.64      0.73 o 
  -1   1  19      129.71      126.06      1.04 o 
   0   1  19       27.02       28.96      0.41 o 
   1   1  19        2.52        1.93      0.16 o 
   2   1  19        0.93        0.53      0.17 o 
   3   1  19      100.05       98.19      0.97 o 
   4   1  19        1.65        1.81      0.83 o 
   5   1  19        8.45       11.26      0.62 o 
   6   1  19        2.78        3.69      1.08 o 
  -6   2  19        0.15       -0.01      0.62 o 
  -5   2  19        0.11       -0.02      0.56 o 
  -4   2  19        3.51        2.31      0.38 o 
  -3   2  19        1.05        1.02      0.33 o 
  -2   2  19        9.56       10.79      0.41 o 
  -1   2  19        0.08       -0.24      0.16 o 
   0   2  19        8.57        8.01      0.25 o 
   1   2  19       49.99       48.69      0.56 o 
   2   2  19       19.61       17.56      0.43 o 
   3   2  19        6.59        7.06      0.39 o 
   4   2  19       35.47       34.19      0.79 o 
   5   2  19        0.03        0.25      0.63 o 
   6   2  19        6.25        6.82      0.71 o 
  -6   3  19        0.03       -0.51      0.62 o 
  -5   3  19        0.01       -0.22      0.44 o 
  -4   3  19        5.86        5.89      0.55 o 
  -3   3  19        0.41        0.95      0.33 o 
  -2   3  19        0.92        0.56      0.20 o 
  -1   3  19       18.57       13.17      0.37 o 
   0   3  19       46.03       43.63      0.55 o 
   1   3  19       59.00       54.74      0.76 o 
   2   3  19       18.22       20.19      0.69 o 
   3   3  19        5.83        6.12      0.43 o 
   4   3  19        7.45        6.35      0.51 o 
   5   3  19       22.82       24.28      1.03 o 
   6   3  19        3.95        2.68      0.81 o 
  -6   4  19        9.44        6.73      0.86 o 
  -5   4  19       10.81       10.39      0.71 o 
  -4   4  19       22.96       24.40      0.94 o 
  -3   4  19       25.90       25.50      0.63 o 
  -2   4  19       24.96       21.63      0.51 o 
  -1   4  19       25.49       20.05      0.56 o 
   0   4  19       51.41       51.68      0.77 o 
   1   4  19       14.55       15.43      0.70 o 
   2   4  19       15.59       16.15      0.61 o 
   3   4  19        0.44        0.16      0.34 o 
   4   4  19        1.15        1.05      0.38 o 
   5   4  19        7.96        8.71      0.74 o 
  -5   5  19        2.12        3.24      0.61 o 
  -4   5  19        4.25        5.55      0.94 o 
  -3   5  19        0.01       -0.45      0.30 o 
  -2   5  19        4.25        3.30      0.38 o 
  -1   5  19        7.34        6.40      0.43 o 
   0   5  19       42.61       45.67      0.77 o 
   1   5  19        4.11        6.45      0.42 o 
   2   5  19        3.83        3.01      0.55 o 
   3   5  19        0.36        0.80      0.44 o 
   4   5  19        5.37        5.61      0.51 o 
   5   5  19       24.95       28.47      0.82 o 
  -4   6  19        0.86        1.23      0.60 o 
  -3   6  19        0.13       -0.56      0.44 o 
  -2   6  19        7.50        7.03      0.51 o 
  -1   6  19        0.74        0.90      0.37 o 
   0   6  19        0.00        0.10      0.35 o 
   1   6  19       50.56       53.97      1.43 o 
   2   6  19        0.06       -0.16      0.49 o 
   3   6  19        2.99        3.49      0.82 o 
   4   6  19       11.52        8.20      0.94 o 
  -2   7  19        2.76        5.53      0.58 o 
  -1   7  19        1.85        0.61      0.37 o 
   0   7  19        1.41        0.83      0.36 o 
   1   7  19        2.73        4.83      0.67 o 
   2   7  19        2.51        3.76      0.67 o 
  -6   0  20       11.37       11.78      1.30 o 
  -4   0  20        0.87        1.03      0.80 o 
  -2   0  20      415.36      395.93      8.43 o 
   0   0  20        3.30        3.55      0.36 o 
   2   0  20       62.30       58.51      1.11 o 
   6   0  20        0.06        0.05      0.62 o 
  -6   1  20        6.43        8.63      0.88 o 
  -5   1  20        0.43        0.42      0.58 o 
  -4   1  20        0.40        0.39      0.53 o 
  -3   1  20        0.00        0.11      0.27 o 
  -2   1  20      116.36      125.80      1.41 o 
  -1   1  20      178.94      189.06      1.59 o 
   0   1  20       10.52       11.19      0.28 o 
   1   1  20        0.01       -0.17      0.15 o 
   2   1  20       22.46       22.00      0.39 o 
   3   1  20        2.80        2.37      0.21 o 
   4   1  20       48.57       50.41      1.31 o 
   5   1  20       20.12       18.06      0.92 o 
   6   1  20        7.01        9.03      1.22 o 
  -6   2  20        1.60        1.59      0.69 o 
  -5   2  20        1.28        1.08      0.59 o 
  -4   2  20        2.43        1.08      0.36 o 
  -3   2  20        6.76        7.10      0.47 o 
  -2   2  20        1.37        1.09      0.22 o 
  -1   2  20        0.97        0.84      0.26 o 
   0   2  20       26.82       25.34      0.41 o 
   1   2  20        9.24       10.40      0.32 o 
   2   2  20       19.21       18.95      0.52 o 
   3   2  20        1.62        1.33      0.27 o 
   4   2  20       59.25       62.15      1.10 o 
   5   2  20        7.64        6.74      0.69 o 
   6   2  20        0.30       -0.69      0.77 o 
  -6   3  20        0.00       -0.46      0.63 o 
  -5   3  20        2.82        2.78      0.52 o 
  -4   3  20        2.53        1.09      0.47 o 
  -3   3  20       12.50       13.97      0.73 o 
  -2   3  20        0.58        0.31      0.23 o 
  -1   3  20        0.18       -0.09      0.23 o 
   0   3  20      100.56       97.08      1.22 o 
   1   3  20        4.93        5.57      0.39 o 
   2   3  20       50.57       47.26      0.77 o 
   3   3  20       12.83       10.90      0.53 o 
   4   3  20        0.51        0.93      0.36 o 
   5   3  20        2.65        3.13      0.72 o 
  -5   4  20        3.20        2.11      0.56 o 
  -4   4  20       22.91       21.17      0.93 o 
  -3   4  20       28.79       27.85      0.99 o 
  -2   4  20        0.18        0.73      0.32 o 
  -1   4  20        1.56        0.90      0.30 o 
   0   4  20        7.09        4.51      0.40 o 
   1   4  20       57.68       53.03      1.29 o 
   2   4  20       15.94       14.41      0.61 o 
   3   4  20        4.01        3.85      0.48 o 
   4   4  20        5.95        6.56      0.50 o 
   5   4  20        2.08        2.96      0.82 o 
  -5   5  20        3.03        3.39      0.62 o 
  -4   5  20        0.32        0.50      0.54 o 
  -3   5  20        7.46        7.69      0.46 o 
  -2   5  20        0.51        0.20      0.35 o 
  -1   5  20        1.06        2.11      0.38 o 
   0   5  20        5.55        6.78      0.48 o 
   1   5  20       32.72       38.10      0.85 o 
   2   5  20        3.00        2.23      0.55 o 
   3   5  20        1.95        2.96      0.50 o 
   4   5  20       18.46       17.29      0.74 o 
  -4   6  20        3.32        3.14      0.62 o 
  -3   6  20        0.27        0.54      0.37 o 
  -2   6  20        0.09       -0.55      0.37 o 
  -1   6  20        4.88        4.23      0.48 o 
   0   6  20       17.59       18.99      0.74 o 
   1   6  20        0.36        0.86      0.53 o 
   2   6  20        0.01       -0.05      0.51 o 
   3   6  20        0.90        0.87      0.56 o 
  -2   7  20        0.29        0.39      0.49 o 
  -1   7  20        1.16        2.31      0.41 o 
   0   7  20        0.00       -0.36      0.33 o 
   1   7  20        1.27        0.23      0.56 o 
  -5   0  21       18.02       20.19      1.63 o 
  -3   0  21        5.03        6.59      0.72 o 
  -1   0  21        7.18       10.07      0.59 o 
   1   0  21        5.40        6.02      0.37 o 
   3   0  21      197.72      182.30      3.07 o 
   5   0  21        1.69        1.91      0.67 o 
  -6   1  21       22.26       26.27      1.28 o 
  -5   1  21        0.71       -0.73      0.58 o 
  -4   1  21        0.37        0.34      0.55 o 
  -3   1  21       25.90       26.95      0.69 o 
  -2   1  21      244.34      254.32      2.82 o 
  -1   1  21       72.65       79.90      1.00 o 
   0   1  21       23.17       20.88      0.34 o 
   1   1  21        1.06        0.90      0.20 o 
   2   1  21        0.17       -0.20      0.18 o 
   3   1  21       33.90       31.89      0.70 o 
   4   1  21       72.47       71.91      3.21 o 
   5   1  21        1.68        2.44      0.60 o 
   6   1  21        0.93        1.23      0.81 o 
  -6   2  21        1.75        1.55      0.74 o 
  -5   2  21       11.67       11.77      0.94 o 
  -4   2  21        0.03       -0.51      0.34 o 
  -3   2  21       11.23       11.86      0.72 o 
  -2   2  21       38.80       35.46      0.62 o 
  -1   2  21        0.03        0.34      0.25 o 
   0   2  21      114.90      106.62      1.09 o 
   1   2  21        7.86        8.66      0.34 o 
   2   2  21       15.25       15.33      0.49 o 
   3   2  21       11.52       11.45      0.48 o 
   4   2  21       29.66       29.14      0.88 o 
   5   2  21        5.84        8.29      0.88 o 
  -6   3  21        1.88        2.57      1.30 o 
  -5   3  21        0.89        0.17      0.49 o 
  -4   3  21       20.84       21.13      0.90 o 
  -3   3  21       11.63       12.96      0.76 o 
  -2   3  21       22.58       21.15      0.55 o 
  -1   3  21        0.47       -0.15      0.28 o 
   0   3  21       21.78       16.98      0.60 o 
   1   3  21       43.69       37.73      0.68 o 
   2   3  21        0.00       -0.13      0.25 o 
   3   3  21        1.51        1.41      0.40 o 
   4   3  21        6.25        5.63      0.55 o 
   5   3  21        4.19        4.25      0.66 o 
  -5   4  21        0.02        0.08      0.49 o 
  -4   4  21        0.44        1.67      0.53 o 
  -3   4  21       10.62       11.83      0.73 o 
  -2   4  21        0.01        0.16      0.32 o 
  -1   4  21        1.38        1.24      0.31 o 
   0   4  21        0.03       -0.47      0.31 o 
   1   4  21        7.39        7.07      0.47 o 
   2   4  21        0.22       -0.42      0.39 o 
   3   4  21        1.34        2.20      0.69 o 
   4   4  21        5.29        6.98      0.62 o 
   5   4  21       11.50       10.41      1.01 o 
  -4   5  21        4.35        6.30      0.69 o 
  -3   5  21        4.65        3.44      0.38 o 
  -2   5  21       21.78       22.22      0.96 o 
  -1   5  21       21.09       25.46      0.77 o 
   0   5  21        1.63        1.74      0.40 o 
   1   5  21        0.01        0.58      0.34 o 
   2   5  21        5.41        6.17      0.66 o 
   3   5  21        1.11        0.96      0.52 o 
   4   5  21        4.59        5.15      0.64 o 
  -3   6  21        0.58        1.01      0.39 o 
  -2   6  21        9.62       13.28      0.64 o 
  -1   6  21        0.91        1.70      0.44 o 
   0   6  21        3.38        4.49      0.48 o 
   1   6  21        8.25       10.05      0.78 o 
   2   6  21        3.03        3.83      0.66 o 
   3   6  21        0.82        1.35      0.60 o 
  -6   0  22        1.69        4.77      1.21 o 
  -4   0  22        1.02        0.28      0.85 o 
  -2   0  22       19.64       19.48      0.80 o 
   0   0  22        1.57        0.75      0.27 o 
   2   0  22        1.67        1.14      0.28 o 
   4   0  22       15.18       12.08      1.56 o 
  -6   1  22        1.86        1.77      0.76 o 
  -5   1  22        1.74        1.15      1.16 o 
  -4   1  22        1.51        0.68      0.63 o 
  -3   1  22        9.08       11.77      0.51 o 
  -2   1  22       12.40       17.92      0.77 o 
  -1   1  22        4.60        4.20      0.39 o 
   0   1  22        0.10       -0.30      0.21 o 
   1   1  22        3.73        3.91      0.32 o 
   2   1  22        3.40        2.50      0.23 o 
   3   1  22        0.01        0.18      0.28 o 
   4   1  22        4.18        6.33      1.13 o 
   5   1  22       38.49       39.70      1.79 o 
  -6   2  22        0.14        0.70      0.69 o 
  -5   2  22        7.01        8.10      0.89 o 
  -4   2  22        0.56        0.19      0.45 o 
  -3   2  22        2.28        1.91      0.48 o 
  -2   2  22        2.02        2.10      0.25 o 
  -1   2  22      218.06      215.63      1.98 o 
   0   2  22       10.08       12.38      0.54 o 
   1   2  22        0.16        0.32      0.26 o 
   2   2  22        7.12        7.72      0.39 o 
   3   2  22        2.45        2.93      0.44 o 
   4   2  22        4.66        6.69      0.52 o 
   5   2  22        0.38        0.60      0.57 o 
  -5   3  22        4.86        3.70      0.62 o 
  -4   3  22        1.39        1.84      0.52 o 
  -3   3  22        0.00        0.39      0.45 o 
  -2   3  22        0.17        0.06      0.25 o 
  -1   3  22        3.84        1.55      0.65 o 
   0   3  22        4.68        4.23      0.41 o 
   1   3  22        0.20       -0.06      0.23 o 
   2   3  22        2.30        1.51      0.29 o 
   3   3  22       24.80       23.04      1.80 o 
   4   3  22        4.09        4.00      0.51 o 
   5   3  22        0.91        0.30      0.56 o 
  -5   4  22        6.97       10.10      0.76 o 
  -4   4  22       11.96       14.83      0.84 o 
  -3   4  22        2.41        2.82      0.56 o 
  -2   4  22        3.84        2.94      0.40 o 
  -1   4  22        1.44        0.92      0.37 o 
   0   4  22        1.90        1.57      0.37 o 
   1   4  22       13.50       13.09      0.61 o 
   2   4  22        5.34        6.25      0.66 o 
   3   4  22        0.83       -0.06      0.42 o 
   4   4  22        2.44        3.43      0.56 o 
  -4   5  22        0.00        0.52      0.53 o 
  -3   5  22       16.40       12.20      0.53 o 
  -2   5  22        5.56        7.13      0.52 o 
  -1   5  22       10.69       11.89      0.58 o 
   0   5  22       20.85       23.01      0.79 o 
   1   5  22        3.70        3.86      0.42 o 
   2   5  22        7.97       10.58      0.80 o 
   3   5  22        0.88        0.78      0.56 o 
  -2   6  22        0.95        2.44      0.47 o 
  -1   6  22        9.34       12.20      0.66 o 
   0   6  22        0.21        0.70      0.41 o 
   1   6  22        4.31        3.91      0.68 o 
   2   6  22        7.08        8.12      0.78 o 
  -5   0  23       50.12       62.69      2.76 o 
  -3   0  23       48.09       61.14      1.36 o 
  -1   0  23       28.43       28.48      1.40 o 
   1   0  23        2.11        1.99      0.45 o 
   3   0  23        2.25        1.11      0.52 o 
   5   0  23      180.71      178.55      5.53 o 
  -5   1  23        0.08        0.66      0.71 o 
  -4   1  23        0.37        0.00      0.62 o 
  -3   1  23        2.07        1.71      0.40 o 
  -2   1  23       11.22       11.88      0.53 o 
  -1   1  23       37.82       36.37      0.91 o 
   0   1  23        1.42        1.16      0.28 o 
   1   1  23       25.62       26.46      0.61 o 
   2   1  23        2.15        1.63      0.23 o 
   3   1  23        3.85        3.74      0.40 o 
   4   1  23       64.00       59.49      2.05 o 
   5   1  23        0.83        0.65      0.85 o 
  -5   2  23        3.90        4.15      0.78 o 
  -4   2  23        0.01       -0.53      0.73 o 
  -3   2  23        4.74        4.08      0.56 o 
  -2   2  23       10.10       10.10      0.37 o 
  -1   2  23      213.20      216.29      3.24 o 
   0   2  23       15.59       17.07      0.65 o 
   1   2  23        8.43        6.65      0.41 o 
   2   2  23        0.17        0.23      0.28 o 
   3   2  23        0.16        0.24      0.44 o 
   4   2  23        0.05        0.55      0.39 o 
   5   2  23        0.35       -0.32      0.81 o 
  -5   3  23        0.92        1.86      0.56 o 
  -4   3  23        2.48        2.53      0.63 o 
  -3   3  23        1.35        1.12      0.51 o 
  -2   3  23        2.31        2.56      0.30 o 
  -1   3  23       25.46       26.80      0.76 o 
   0   3  23        3.07        2.67      0.40 o 
   1   3  23        2.69        2.74      0.42 o 
   2   3  23        9.00        7.27      0.42 o 
   3   3  23       45.84       45.19      1.38 o 
   4   3  23        0.02        0.14      0.44 o 
  -4   4  23        1.34        1.15      0.56 o 
  -3   4  23        9.57       11.06      0.77 o 
  -2   4  23        1.93        1.22      0.37 o 
  -1   4  23        0.78        1.38      0.40 o 
   0   4  23        6.00        6.45      0.54 o 
   1   4  23        2.62        3.09      0.45 o 
   2   4  23        0.07       -0.21      0.47 o 
   3   4  23       15.01       15.68      0.88 o 
   4   4  23        0.43        0.30      0.74 o 
  -3   5  23       14.73       14.51      0.85 o 
  -2   5  23        2.99        2.11      0.42 o 
  -1   5  23        7.34        7.48      0.52 o 
   0   5  23        2.12        1.62      0.57 o 
   1   5  23        7.53        8.58      0.51 o 
   2   5  23        4.57        4.86      0.77 o 
   3   5  23        0.12       -0.83      0.55 o 
  -1   6  23        0.60        0.45      0.51 o 
   0   6  23       10.69       11.92      0.63 o 
   1   6  23       10.58       11.51      0.87 o 
  -4   0  24        1.97        4.29      1.10 o 
  -2   0  24       50.51       58.24      3.99 o 
   0   0  24        5.86        6.19      0.82 o 
   2   0  24       10.17        9.25      0.72 o 
   4   0  24      115.89      134.37      4.63 o 
  -5   1  24       11.75       15.27      1.11 o 
  -4   1  24        0.21        0.45      0.50 o 
  -3   1  24        0.63        2.68      0.50 o 
  -2   1  24       24.56       23.55      0.81 o 
  -1   1  24       10.77       10.90      0.73 o 
   0   1  24       54.74       52.96      1.01 o 
   1   1  24       56.45       56.40      0.96 o 
   2   1  24        1.31        0.79      0.32 o 
   3   1  24        0.00       -0.28      0.29 o 
   4   1  24        0.50        0.48      2.15 o 
  -5   2  24        2.66        2.75      0.79 o 
  -4   2  24        5.01        4.60      0.63 o 
  -3   2  24       14.77       16.64      0.85 o 
  -2   2  24       29.01       27.86      1.01 o 
  -1   2  24       33.08       35.03      1.47 o 
   0   2  24       15.18       12.49      0.56 o 
   1   2  24        2.02        1.17      0.36 o 
   2   2  24        2.53        2.67      0.37 o 
   3   2  24        0.00       -0.15      0.43 o 
   4   2  24        0.58        0.12      0.40 o 
  -4   3  24       20.47       24.31      1.06 o 
  -3   3  24        7.25        9.51      0.72 o 
  -2   3  24        5.17        5.66      0.38 o 
  -1   3  24        2.00        2.07      0.45 o 
   0   3  24       13.98       10.03      0.54 o 
   1   3  24        0.34        0.05      0.38 o 
   2   3  24        1.72        2.04      0.37 o 
   3   3  24        0.15        1.57      0.50 o 
   4   3  24        0.83        1.15      0.69 o 
  -4   4  24        0.75        0.66      0.58 o 
  -3   4  24        0.00        0.37      0.54 o 
  -2   4  24        1.48        1.93      0.40 o 
  -1   4  24        8.51        6.56      0.55 o 
   0   4  24       12.69       13.32      0.61 o 
   1   4  24        0.35        0.53      0.38 o 
   2   4  24        3.61        5.11      0.66 o 
   3   4  24       22.83       27.93      1.64 o 
  -2   5  24        2.53        3.37      0.47 o 
  -1   5  24        6.49        9.08      0.62 o 
   0   5  24        4.07        2.87      0.48 o 
   1   5  24        0.00       -0.54      0.36 o 
   2   5  24        1.10        2.41      0.63 o 
  -5   0  25        0.11        1.16      1.13 o 
  -3   0  25       42.32       49.37      1.60 o 
  -1   0  25        2.69        1.96      0.99 o 
   1   0  25        6.61        6.19      0.80 o 
   3   0  25        2.55        2.24      0.50 o 
  -4   1  25       10.69       12.39      0.81 o 
  -3   1  25        2.17        1.60      0.63 o 
  -2   1  25       16.77       19.23      0.79 o 
  -1   1  25        0.49       -0.07      0.40 o 
   0   1  25        0.02        0.27      0.39 o 
   1   1  25        0.93        1.71      0.37 o 
   2   1  25        1.85        0.76      0.34 o 
   3   1  25        0.45        0.07      0.30 o 
   4   1  25        1.73        2.02      0.86 o 
  -4   2  25        1.61        2.21      0.62 o 
  -3   2  25        0.09       -0.22      0.50 o 
  -2   2  25        0.25        0.27      0.42 o 
  -1   2  25        0.73        0.94      0.45 o 
   0   2  25       41.45       43.78      1.05 o 
   1   2  25        3.15        2.81      0.41 o 
   2   2  25        0.06       -0.49      0.33 o 
   3   2  25        0.05        0.12      0.46 o 
   4   2  25        0.05       -0.57      0.38 o 
  -4   3  25        3.66        3.39      0.63 o 
  -3   3  25        5.15        5.39      0.67 o 
  -2   3  25        0.47        0.42      0.30 o 
  -1   3  25        0.65        1.22      0.45 o 
   0   3  25       38.83       41.51      1.08 o 
   1   3  25        0.00       -0.08      0.39 o 
   2   3  25        1.41        1.79      0.55 o 
   3   3  25        1.13        1.32      0.52 o 
  -3   4  25        0.30       -0.61      0.53 o 
  -2   4  25        2.67        4.12      0.44 o 
  -1   4  25        8.12        6.84      0.59 o 
   0   4  25        6.79        9.19      0.71 o 
   1   4  25        2.77        1.73      0.43 o 
   2   4  25       10.39       13.83      0.87 o 
  -1   5  25        2.97        4.73      0.64 o 
   0   5  25        3.12        3.65      0.50 o 
   1   5  25        0.20       -0.35      0.40 o 
  -4   0  26       19.50       20.23      1.86 o 
  -2   0  26        3.31        4.40      0.75 o 
   0   0  26        0.15       -0.73      0.54 o 
   2   0  26       36.15       33.51      1.28 o 
   4   0  26        0.71        2.61      1.32 o 
  -4   1  26        8.88       12.72      0.92 o 
  -3   1  26        0.06        0.08      0.44 o 
  -2   1  26       35.68       34.83      0.98 o 
  -1   1  26        0.17        0.23      0.42 o 
   0   1  26        0.05       -0.29      0.39 o 
   1   1  26       11.52       12.11      0.57 o 
   2   1  26        0.21       -0.14      0.34 o 
   3   1  26        0.00        0.47      0.31 o 
  -4   2  26        7.23       10.69      0.81 o 
  -3   2  26        0.14       -0.16      0.55 o 
  -2   2  26        7.87        8.24      0.60 o 
  -1   2  26       30.34       31.50      1.19 o 
   0   2  26        2.51        2.77      0.47 o 
   1   2  26        0.01       -0.13      0.39 o 
   2   2  26       10.81       11.57      0.60 o 
   3   2  26        0.09       -0.34      0.63 o 
  -3   3  26        1.80        2.47      0.64 o 
  -2   3  26        0.74        0.99      0.46 o 
  -1   3  26       33.51       34.49      0.99 o 
   0   3  26       27.73       23.52      0.86 o 
   1   3  26        0.51        0.98      0.43 o 
   2   3  26        0.54        0.40      0.36 o 
   3   3  26        8.47        8.35      0.86 o 
  -2   4  26        0.03       -0.01      0.33 o 
  -1   4  26       11.11       12.54      0.70 o 
   0   4  26       26.60       26.66      0.93 o 
   1   4  26        0.09        0.51      0.42 o 
  -3   0  27        0.99        2.41      0.72 o 
  -1   0  27        0.53        0.65      0.64 o 
   1   0  27       37.71       34.77      1.36 o 
   3   0  27        0.85        3.14      0.56 o 
  -3   1  27       18.97       21.51      0.87 o 
  -2   1  27        5.61        5.22      0.57 o 
  -1   1  27        1.26        1.23      0.48 o 
   0   1  27        7.62        6.40      0.55 o 
   1   1  27        1.61        0.78      0.39 o 
   2   1  27        0.00        0.01      0.60 o 
   3   1  27        3.16        4.81      0.60 o 
  -3   2  27       11.55       13.31      0.87 o 
  -2   2  27        0.58        1.41      0.48 o 
  -1   2  27        2.06        1.20      0.47 o 
   0   2  27        3.76        4.76      0.54 o 
   1   2  27        0.53        0.32      0.42 o 
   2   2  27        6.91        7.55      0.76 o 
  -2   3  27        0.15        0.16      0.46 o 
  -1   3  27       10.22        9.32      0.65 o 
   0   3  27        1.17        0.86      0.52 o 
   1   3  27       12.60       15.82      0.73 o 
   2   3  27        3.35        3.52      0.42 o 
  -2   0  28        2.29        1.95      0.74 o 
   0   0  28        0.06       -0.42      0.59 o 
   2   0  28       15.07       21.04      1.39 o 
  -2   1  28        1.97        1.07      0.49 o 
  -1   1  28        0.49        0.49      0.48 o 
   0   1  28        0.39       -0.25      0.44 o 
   1   1  28        4.14        3.38      0.55 o 
   2   1  28        0.55       -0.33      0.48 o 
  -2   2  28        0.01       -0.67      0.45 o 
  -1   2  28        7.98        6.57      0.60 o 
   0   2  28        8.52        8.68      0.63 o 
   1   2  28        0.42        0.19      0.46 o 
   0   3  28       16.35       21.10      0.98 o 
  -1   0  29        3.68        4.32      0.90 o 
   1   0  29       16.40       16.30      1.20 o 
  -1   1  29        2.26        2.95      0.54 o 
   0   1  29        4.52        4.46      0.56 o 
                                                 
